# Supplementary material for: Inhibition of polymerase chain reaction: Pathogen-specific controls are better than human gene amplification
Source: PLoS One. 2019 Sep 27;14(9):e0219276. doi: 10.1371/journal.pone.0219276 (PMC6764677; doi:10.1371/journal.pone.0219276)
Supplement: S1 Table — (XLSX) [file pone.0219276.s001.xlsx]

## Sheet: Dictionnary
Toxoplasma PCR			Toxoplasma PCR-WBC			Pneumocystis PCR
Dataset of all Toxoplasma PCR analyzed samples in 2016: - one row per sample - ".x" suffix in column names correponded to first PCR results - ".y" suffix in column names corresponded to PCR results of control - not containing primarly harvested data excluded from analysis - containing corresponding bioclinical data for each sample			Dataset of Toxoplasma PCR analyzed blood samples: - one row per sample - ".x" suffix in column names correponded to first PCR results - ".y" suffix in column names corresponded to PCR results of control - not containing primarly harvested data excluded from analysis - not containing cord blood and bone marrow samples - containing corresponding bioclinical data for each sample - containing corresp…			Dataset of all Pneumocystis PCR analyzed samples in 2016: - one row per sample - ".x" suffix in column names correponded to first PCR results - ".y" suffix in column names corresponded to PCR results of control - not containing primarly harvested data excluded from analysis - containing corresponding bioclinical data for each sample -Of note, the following variables i.e. PlateName.x, Expe_Analysi…
To run this dataset in provided R scripts, code it as dataframe "toxo"			To run this dataset in provided R scripts, code it as dataframe "toxo2"			To run this dataset in provided R scripts, code it as dataframe "pj"
PlateName.x	Fusion of Experiment.Name.x and Analysis.Name.x created for data management		PlateName.x	Fusion of Experiment.Name.x and Analysis.Name.x created for data management		SampleName.x	Fusion of Experiment.Name.x and Analysis.Name.x created for data management
SampleName_m	Extraction of the corresponding sample number from SampleName.x		SampleName_m	Extraction of the corresponding sample number from SampleName.x		SampleName_m	Extraction of the corresponding sample number from SampleName.x
Expe_Analysis_Name.x	Fusion of Experiment.Name.x, SampleName.x and Analysis.Name.x created for data management		SampleName.x	Raw name of sample in LC software		PlateName.x	Raw name of sample in LC software
Expe_Analysis_Name_m.x	Fusion of Experiment.Name.x, SampleName_m and Analysis.Name.x created for data management		Expe_Analysis_Name.x	Fusion of Experiment.Name.x, SampleName.x and Analysis.Name.x created for data management		Expe_Analysis_Name.x	Fusion of Experiment.Name.x, SampleName.x and Analysis.Name.x created for data management
Position_A.x	position of reaction well in row A of the PCR plate for the corresponding sample (1st PCR)		Expe_Analysis_Name_m.x	Fusion of Experiment.Name.x, SampleName_m and Analysis.Name.x created for data management		Expe_Analysis_Name_m.x	Fusion of Experiment.Name.x, SampleName_m and Analysis.Name.x created for data management
CrossingPoint_A.x	Corresponding Cp value (1st PCR)		Position_A.x	position of reaction well in row A of the PCR plate for the corresponding sample (1st PCR)		Position_A.x	position of reaction well in row A of the PCR plate for the corresponding sample (1st PCR)
Concentration_A.x	Corresponding calculated concentration (not available)		CrossingPoint_A.x	Corresponding Cp value (1st PCR)		CrossingPoint_A.x	Corresponding Cp value (1st PCR)
Standard_A.x	Corresponding standard value for corresponding well		Concentration_A.x	Corresponding calculated concentration (not available)		StatusCodes_A.x	Warning message in case of uncertain Cp calculation: - "?" uncertain calculation - ">" actual Cp value over calculation
StatusCodes_A.x	Warning message in case of uncertain Cp calculation: - "?" uncertain calculation - ">" actual Cp value over calculation		Standard_A.x	Corresponding standard value for corresponding well		Position_B.x	position of reaction well in row A of the PCR plate for the corresponding sample (2nd PCR)
CpUncertain_A.x	Warning message in case of uncertain Cp calculation: - 0: no warning - 1: warning (cf corresponding StatusCodes column)		StatusCodes_A.x	Warning message in case of uncertain Cp calculation: - "?" uncertain calculation - ">" actual Cp value over calculation		CrossingPoint_B.x	Corresponding Cp value (2nd PCR)
Position_B.x	position of reaction well in row B of the PCR plate for the corresponding sample (2nd PCR)		CpUncertain_A.x	Warning message in case of uncertain Cp calculation: - 0: no warning - 1: warning (cf corresponding StatusCodes column)		StatusCodes_B.x	Warning message in case of uncertain Cp calculation: - "?" uncertain calculation - ">" actual Cp value over calculation
CrossingPoint_B.x	Corresponding Cp value (2nd PCR)		Position_B.x	position of reaction well in row B of the PCR plate for the corresponding sample (2nd PCR)		Position_G.x	position of reaction well in row F of the PCR plate for the corresponding sample (1st IC PCR)
Concentration_B.x	Corresponding calculated concentration (not available)		CrossingPoint_B.x	Corresponding Cp value (2nd PCR)		CrossingPoint_G.x	Corresponding Cp value (1st IC PCR)
Standard_B.x	Corresponding standard value for corresponding well		Concentration_B.x	Corresponding calculated concentration (not available)		StatusCodes_G.x	Warning message in case of uncertain Cp calculation: - "?" uncertain calculation - ">" actual Cp value over calculation
StatusCodes_B.x	Warning message in case of uncertain Cp calculation: - "?" uncertain calculation - ">" actual Cp value over calculation		Standard_B.x	Corresponding standard value for corresponding well		Position_H.x	position of reaction well in row H of the PCR plate for the corresponding sample (albumin PCR)
CpUncertain_B.x	Warning message in case of uncertain Cp calculation: - 0: no warning - 1: warning (cf corresponding StatusCodes column)		StatusCodes_B.x	Warning message in case of uncertain Cp calculation: - "?" uncertain calculation - ">" actual Cp value over calculation		CrossingPoint_H.x	Corresponding Cp value (albumin PCR)
Position_C.x	position of reaction well in row C of the PCR plate for the corresponding sample (3rd PCR)		CpUncertain_B.x	Warning message in case of uncertain Cp calculation: - 0: no warning - 1: warning (cf corresponding StatusCodes column)		StatusCodes_H.x	Warning message in case of uncertain Cp calculation: - "?" uncertain calculation - ">" actual Cp value over calculation
CrossingPoint_C.x	Corresponding Cp value (3rd PCR)		Position_C.x	position of reaction well in row C of the PCR plate for the corresponding sample (3rd PCR)		SampleName_PC.x	Lot number of positive plate control for the corresponding sample
Concentration_C.x	Corresponding calculated concentration (not available)		CrossingPoint_C.x	Corresponding Cp value (3rd PCR)		Position_PC.x	position of reaction well (E12) of the PCR plate for the positive plate control
Standard_C.x	Corresponding standard value for corresponding well		Concentration_C.x	Corresponding calculated concentration (not available)		CrossingPoint_PC.x	Corresponding Cp value
StatusCodes_C.x	Warning message in case of uncertain Cp calculation: - "?" uncertain calculation - ">" actual Cp value over calculation		Standard_C.x	Corresponding standard value for corresponding well		StatusCodes_PC.x	Warning message in case of uncertain Cp calculation: - "?" uncertain calculation - ">" actual Cp value over calculation
CpUncertain_C.x	Warning message in case of uncertain Cp calculation: - 0: no warning - 1: warning (cf corresponding StatusCodes column)		StatusCodes_C.x	Warning message in case of uncertain Cp calculation: - "?" uncertain calculation - ">" actual Cp value over calculation		Position_NC.x	position of reaction well (E11) of the PCR plate for the negative plate control
Position_F.x	position of reaction well in row F of the PCR plate for the corresponding sample (1st IC PCR)		CpUncertain_C.x	Warning message in case of uncertain Cp calculation: - 0: no warning - 1: warning (cf corresponding StatusCodes column)		CrossingPoint_NC.x	Corresponding Cp value
CrossingPoint_F.x	Corresponding Cp value (1st IC PCR)		Position_F.x	position of reaction well in row F of the PCR plate for the corresponding sample (1st IC PCR)		StatusCodes_NC.x	Warning message in case of uncertain Cp calculation: - "?" uncertain calculation - ">" actual Cp value over calculation
Concentration_F.x	Corresponding calculated concentration (not available)		CrossingPoint_F.x	Corresponding Cp value (1st IC PCR)		SampleName.y	Fusion of Experiment.Name.x and Analysis.Name.x created for data management
Standard_F.x	Corresponding standard value for corresponding well		Concentration_F.x	Corresponding calculated concentration (not available)		Expe_Analysis_Name.y	Fusion of Experiment.Name.x, SampleName.x and Analysis.Name.x created for data management
StatusCodes_F.x	Warning message in case of uncertain Cp calculation: - "?" uncertain calculation - ">" actual Cp value over calculation		Standard_F.x	Corresponding standard value for corresponding well		Expe_Analysis_Name_m.y	Fusion of Experiment.Name.x, SampleName_m and Analysis.Name.x created for data management
CpUncertain_F.x	Warning message in case of uncertain Cp calculation: - 0: no warning - 1: warning (cf corresponding StatusCodes column)		StatusCodes_F.x	Warning message in case of uncertain Cp calculation: - "?" uncertain calculation - ">" actual Cp value over calculation		Position_A.y	position of reaction well in row A of the PCR plate for the corresponding sample (1st PCR)
Position_G.x	position of reaction well in row G of the PCR plate for the corresponding sample (2nd IC PCR)		CpUncertain_F.x	Warning message in case of uncertain Cp calculation: - 0: no warning - 1: warning (cf corresponding StatusCodes column)		CrossingPoint_A.y	Corresponding Cp value (1st PCR)
CrossingPoint_G.x	Corresponding Cp value (2nd IC PCR)		Position_G.x	position of reaction well in row G of the PCR plate for the corresponding sample (2nd IC PCR)		StatusCodes_A.y	Warning message in case of uncertain Cp calculation: - "?" uncertain calculation - ">" actual Cp value over calculation
Concentration_G.x	Corresponding calculated concentration (not available)		CrossingPoint_G.x	Corresponding Cp value (2nd IC PCR)		Position_B.y	position of reaction well in row A of the PCR plate for the corresponding sample (2nd PCR)
Standard_G.x	Corresponding standard value for corresponding well		Concentration_G.x	Corresponding calculated concentration (not available)		CrossingPoint_B.y	Corresponding Cp value (2nd PCR)
StatusCodes_G.x	Warning message in case of uncertain Cp calculation: - "?" uncertain calculation - ">" actual Cp value over calculation		Standard_G.x	Corresponding standard value for corresponding well		StatusCodes_B.y	Warning message in case of uncertain Cp calculation: - "?" uncertain calculation - ">" actual Cp value over calculation
CpUncertain_G.x	Warning message in case of uncertain Cp calculation: - 0: no warning - 1: warning (cf corresponding StatusCodes column)		StatusCodes_G.x	Warning message in case of uncertain Cp calculation: - "?" uncertain calculation - ">" actual Cp value over calculation		Position_G.y	position of reaction well in row F of the PCR plate for the corresponding sample (1st IC PCR)
Position_H.x	position of reaction well in row H of the PCR plate for the corresponding sample (albumin PCR)		CpUncertain_G.x	Warning message in case of uncertain Cp calculation: - 0: no warning - 1: warning (cf corresponding StatusCodes column)		CrossingPoint_G.y	Corresponding Cp value (1st IC PCR)
CrossingPoint_H.x	Corresponding Cp value (albumin PCR)		Position_H.x	position of reaction well in row H of the PCR plate for the corresponding sample (albumin PCR)		StatusCodes_G.y	Warning message in case of uncertain Cp calculation: - "?" uncertain calculation - ">" actual Cp value over calculation
Concentration_H.x	Corresponding calculated concentration (not available)		CrossingPoint_H.x	Corresponding Cp value (albumin PCR)		Position_H.y	position of reaction well in row H of the PCR plate for the corresponding sample (albumin PCR)
Standard_H.x	Corresponding standard value for corresponding well		Concentration_H.x	Corresponding calculated concentration (not available)		CrossingPoint_H.y	Corresponding Cp value (albumin PCR)
StatusCodes_H.x	Warning message in case of uncertain Cp calculation: - "?" uncertain calculation - ">" actual Cp value over calculation		Standard_H.x	Corresponding standard value for corresponding well		StatusCodes_H.y	Warning message in case of uncertain Cp calculation: - "?" uncertain calculation - ">" actual Cp value over calculation
CpUncertain_H.x	Warning message in case of uncertain Cp calculation: - 0: no warning - 1: warning (cf corresponding StatusCodes column)		StatusCodes_H.x	Warning message in case of uncertain Cp calculation: - "?" uncertain calculation - ">" actual Cp value over calculation		SampleName_PC.y	Lot number of positive plate control for the corresponding sample
SampleName_PC.x	Lot number of positive plate control for the corresponding sample		CpUncertain_H.x	Warning message in case of uncertain Cp calculation: - 0: no warning - 1: warning (cf corresponding StatusCodes column)		Position_PC.y	position of reaction well (E12) of the PCR plate for the positive plate control
Position_PC.x	position of reaction well (E12) of the PCR plate for the positive plate control		SampleName_PC.x	Lot number of positive plate control for the corresponding sample		CrossingPoint_PC.y	Corresponding Cp value
CrossingPoint_PC.x	Corresponding Cp value		Position_PC.x	position of reaction well (E12) of the PCR plate for the positive plate control		StatusCodes_PC.y	Warning message in case of uncertain Cp calculation: - "?" uncertain calculation - ">" actual Cp value over calculation
Concentration_PC.x	Corresponding calculated concentration (not available)		CrossingPoint_PC.x	Corresponding Cp value		Position_NC.y	position of reaction well (E11) of the PCR plate for the negative plate control
Standard_PC.x	Corresponding standard value for corresponding well		Concentration_PC.x	Corresponding calculated concentration (not available)		CrossingPoint_NC.y	Corresponding Cp value
StatusCodes_PC.x	Warning message in case of uncertain Cp calculation: - "?" uncertain calculation - ">" actual Cp value over calculation		Standard_PC.x	Corresponding standard value for corresponding well		StatusCodes_NC.y	Warning message in case of uncertain Cp calculation: - "?" uncertain calculation - ">" actual Cp value over calculation
CpUncertain_PC.x	Warning message in case of uncertain Cp calculation: - 0: no warning - 1: warning (cf corresponding StatusCodes column)		StatusCodes_PC.x	Warning message in case of uncertain Cp calculation: - "?" uncertain calculation - ">" actual Cp value over calculation		Name	NA
Position_NC.x	position of reaction well (E11) of the PCR plate for the negative plate control		CpUncertain_PC.x	Warning message in case of uncertain Cp calculation: - 0: no warning - 1: warning (cf corresponding StatusCodes column)		X1stname	NA
CrossingPoint_NC.x	Corresponding Cp value		Position_NC.x	position of reaction well (E11) of the PCR plate for the negative plate control		IPP	permanent patient ID number
Concentration_NC.x	Corresponding calculated concentration (not available)		CrossingPoint_NC.x	Corresponding Cp value		IEP	patient ID number specific to an hospital stay
Standard_NC.x	Corresponding standard value for corresponding well		Concentration_NC.x	Corresponding calculated concentration (not available)		DOB	NA
StatusCodes_NC.x	Warning message in case of uncertain Cp calculation: - "?" uncertain calculation - ">" actual Cp value over calculation		Standard_NC.x	Corresponding standard value for corresponding well		Sex	NA
CpUncertain_NC.x	Warning message in case of uncertain Cp calculation: - 0: no warning - 1: warning (cf corresponding StatusCodes column)		StatusCodes_NC.x	Warning message in case of uncertain Cp calculation: - "?" uncertain calculation - ">" actual Cp value over calculation		age_year	NA
PlateName.y	Fusion of Experiment.Name.x and Analysis.Name.x created for data management		CpUncertain_NC.x	Warning message in case of uncertain Cp calculation: - 0: no warning - 1: warning (cf corresponding StatusCodes column)		age_month	NA
Expe_Analysis_Name.y	Fusion of Experiment.Name.y, SampleName.y and Analysis.Name.y created for data management		PlateName.y	Fusion of Experiment.Name.x and Analysis.Name.x created for data management		age_day	NA
Expe_Analysis_Name_m.y	Fusion of Experiment.Name.y, SampleName_m and Analysis.Name.y created for data management		Expe_Analysis_Name.y	Fusion of Experiment.Name.y, SampleName.y and Analysis.Name.y created for data management		Num_demande	ID number for intrahospital server
Position_A.y	position of reaction well in row A of the PCR plate for the corresponding sample (1st PCR)		Expe_Analysis_Name_m.y	Fusion of Experiment.Name.y, SampleName_m and Analysis.Name.y created for data management		Num_travail	ID number for DxLab software
CrossingPoint_A.y	Corresponding Cp value (1st PCR)		Position_A.y	position of reaction well in row A of the PCR plate for the corresponding sample (1st PCR)		Date_creation	Registration date in DxLab software
Concentration_A.y	Corresponding calculated concentration (not available)		CrossingPoint_A.y	Corresponding Cp value (1st PCR)		Date_sampling	Registrated sampling date
						Duration	Duration of the process (sampling to creation)
Standard_A.y	Corresponding standard value for corresponding well		Concentration_A.y	Corresponding calculated concentration (not available)		Corresp	Code of hospital department in charge of patient
StatusCodes_A.y	Warning message in case of uncertain Cp calculation: - "?" uncertain calculation - ">" actual Cp value over calculation		Standard_A.y	Corresponding standard value for corresponding well		Prescr	NA
CpUncertain_A.y	Warning message in case of uncertain Cp calculation: - 0: no warning - 1: warning (cf corresponding StatusCodes column)		StatusCodes_A.y	Warning message in case of uncertain Cp calculation: - "?" uncertain calculation - ">" actual Cp value over calculation		NonConf	pre-analytical problem (if exists)
Position_B.y	position of reaction well in row B of the PCR plate for the corresponding sample (2nd PCR)		CpUncertain_A.y	Warning message in case of uncertain Cp calculation: - 0: no warning - 1: warning (cf corresponding StatusCodes column)		Cause_annul	cancellation of prescribed analysis (if necessary)
CrossingPoint_B.y	Corresponding Cp value (2nd PCR)		Position_B.y	position of reaction well in row B of the PCR plate for the corresponding sample (2nd PCR)		Matrix	Clinical sample matrix
Concentration_B.y	Corresponding calculated concentration (not available)		CrossingPoint_B.y	Corresponding Cp value (2nd PCR)		Info_patient	supplemental information concerning matrix
Standard_B.y	Corresponding standard value for corresponding well		Concentration_B.y	Corresponding calculated concentration (not available)		Conclusion	NA
StatusCodes_B.y	Warning message in case of uncertain Cp calculation: - "?" uncertain calculation - ">" actual Cp value over calculation		Standard_B.y	Corresponding standard value for corresponding well		Conclusion_other	NA
CpUncertain_B.y	Warning message in case of uncertain Cp calculation: - 0: no warning - 1: warning (cf corresponding StatusCodes column)		StatusCodes_B.y	Warning message in case of uncertain Cp calculation: - "?" uncertain calculation - ">" actual Cp value over calculation		Cp	NA
Position_C.y	position of reaction well in row C of the PCR plate for the corresponding sample (3rd PCR)		CpUncertain_B.y	Warning message in case of uncertain Cp calculation: - 0: no warning - 1: warning (cf corresponding StatusCodes column)		Result	NA
CrossingPoint_C.y	Corresponding Cp value (3rd PCR)		Position_C.y	position of reaction well in row C of the PCR plate for the corresponding sample (3rd PCR)
Concentration_C.y	Corresponding calculated concentration (not available)		CrossingPoint_C.y	Corresponding Cp value (3rd PCR)
Standard_C.y	Corresponding standard value for corresponding well		Concentration_C.y	Corresponding calculated concentration (not available)
StatusCodes_C.y	Warning message in case of uncertain Cp calculation: - "?" uncertain calculation - ">" actual Cp value over calculation		Standard_C.y	Corresponding standard value for corresponding well
CpUncertain_C.y	Warning message in case of uncertain Cp calculation: - 0: no warning - 1: warning (cf corresponding StatusCodes column)		StatusCodes_C.y	Warning message in case of uncertain Cp calculation: - "?" uncertain calculation - ">" actual Cp value over calculation
Position_F.y	position of reaction well in row F of the PCR plate for the corresponding sample (1st IC PCR)		CpUncertain_C.y	Warning message in case of uncertain Cp calculation: - 0: no warning - 1: warning (cf corresponding StatusCodes column)
CrossingPoint_F.y	Corresponding Cp value (1st IC PCR)		Position_F.y	position of reaction well in row F of the PCR plate for the corresponding sample (1st IC PCR)
Concentration_F.y	Corresponding calculated concentration (not available)		CrossingPoint_F.y	Corresponding Cp value (1st IC PCR)
Standard_F.y	Corresponding standard value for corresponding well		Concentration_F.y	Corresponding calculated concentration (not available)
StatusCodes_F.y	Warning message in case of uncertain Cp calculation: - "?" uncertain calculation - ">" actual Cp value over calculation		Standard_F.y	Corresponding standard value for corresponding well
CpUncertain_F.y	Warning message in case of uncertain Cp calculation: - 0: no warning - 1: warning (cf corresponding StatusCodes column)		StatusCodes_F.y	Warning message in case of uncertain Cp calculation: - "?" uncertain calculation - ">" actual Cp value over calculation
Position_G.y	position of reaction well in row G of the PCR plate for the corresponding sample (2nd IC PCR)		CpUncertain_F.y	Warning message in case of uncertain Cp calculation: - 0: no warning - 1: warning (cf corresponding StatusCodes column)
CrossingPoint_G.y	Corresponding Cp value (2nd IC PCR)		Position_G.y	position of reaction well in row G of the PCR plate for the corresponding sample (2nd IC PCR)
Concentration_G.y	Corresponding calculated concentration (not available)		CrossingPoint_G.y	Corresponding Cp value (2nd IC PCR)
Standard_G.y	Corresponding standard value for corresponding well		Concentration_G.y	Corresponding calculated concentration (not available)
StatusCodes_G.y	Warning message in case of uncertain Cp calculation: - "?" uncertain calculation - ">" actual Cp value over calculation		Standard_G.y	Corresponding standard value for corresponding well
CpUncertain_G.y	Warning message in case of uncertain Cp calculation: - 0: no warning - 1: warning (cf corresponding StatusCodes column)		StatusCodes_G.y	Warning message in case of uncertain Cp calculation: - "?" uncertain calculation - ">" actual Cp value over calculation
Position_H.y	position of reaction well in row H of the PCR plate for the corresponding sample (albumin PCR)		CpUncertain_G.y	Warning message in case of uncertain Cp calculation: - 0: no warning - 1: warning (cf corresponding StatusCodes column)
CrossingPoint_H.y	Corresponding Cp value (albumin PCR)		Position_H.y	position of reaction well in row H of the PCR plate for the corresponding sample (albumin PCR)
Concentration_H.y	Corresponding calculated concentration (not available)		CrossingPoint_H.y	Corresponding Cp value (albumin PCR)
Standard_H.y	Corresponding standard value for corresponding well		Concentration_H.y	Corresponding calculated concentration (not available)
StatusCodes_H.y	Warning message in case of uncertain Cp calculation: - "?" uncertain calculation - ">" actual Cp value over calculation		Standard_H.y	Corresponding standard value for corresponding well
CpUncertain_H.y	Warning message in case of uncertain Cp calculation: - 0: no warning - 1: warning (cf corresponding StatusCodes column)		StatusCodes_H.y	Warning message in case of uncertain Cp calculation: - "?" uncertain calculation - ">" actual Cp value over calculation
SampleName_PC.y	Lot number of positive plate control for the corresponding sample		CpUncertain_H.y	Warning message in case of uncertain Cp calculation: - 0: no warning - 1: warning (cf corresponding StatusCodes column)
Position_PC.y	position of reaction well (E12) of the PCR plate for the positive plate control		SampleName_PC.y	Lot number of positive plate control for the corresponding sample
CrossingPoint_PC.y	Corresponding Cp value		Position_PC.y	position of reaction well (E12) of the PCR plate for the positive plate control
Concentration_PC.y	Corresponding calculated concentration (not available)		CrossingPoint_PC.y	Corresponding Cp value
Standard_PC.y	Corresponding standard value for corresponding well		Concentration_PC.y	Corresponding calculated concentration (not available)
StatusCodes_PC.y	Warning message in case of uncertain Cp calculation: - "?" uncertain calculation - ">" actual Cp value over calculation		Standard_PC.y	Corresponding standard value for corresponding well
CpUncertain_PC.y	Warning message in case of uncertain Cp calculation: - 0: no warning - 1: warning (cf corresponding StatusCodes column)		StatusCodes_PC.y	Warning message in case of uncertain Cp calculation: - "?" uncertain calculation - ">" actual Cp value over calculation
Position_NC.y	position of reaction well (E11) of the PCR plate for the negative plate control		CpUncertain_PC.y	Warning message in case of uncertain Cp calculation: - 0: no warning - 1: warning (cf corresponding StatusCodes column)
CrossingPoint_NC.y	Corresponding Cp value		Position_NC.y	position of reaction well (E11) of the PCR plate for the negative plate control
Concentration_NC.y	Corresponding calculated concentration (not available)		CrossingPoint_NC.y	Corresponding Cp value
Standard_NC.y	Corresponding standard value for corresponding well		Concentration_NC.y	Corresponding calculated concentration (not available)
StatusCodes_NC.y	Warning message in case of uncertain Cp calculation: - "?" uncertain calculation - ">" actual Cp value over calculation		Standard_NC.y	Corresponding standard value for corresponding well
CpUncertain_NC.y	Warning message in case of uncertain Cp calculation: - 0: no warning - 1: warning (cf corresponding StatusCodes column)		StatusCodes_NC.y	Warning message in case of uncertain Cp calculation: - "?" uncertain calculation - ">" actual Cp value over calculation
Name	NA		CpUncertain_NC.y	Warning message in case of uncertain Cp calculation: - 0: no warning - 1: warning (cf corresponding StatusCodes column)
X1stname	NA		Name.x	NA
IPP	permanent patient ID number		X1stname.x	NA
IEP	patient ID number specific to an hospital stay		IPP.x	permanent patient ID number
DOB	NA		IEP.x	patient ID number specific to an hospital stay
Sex	NA		DOB.x	NA
age_year	NA		Sex.x	NA
age_month	NA		age_year	NA
age_day	NA		age_month	NA
Num_demande	ID number for intrahospital server		age_day	NA
Num_travail	ID number for DxLab software		Num_demande.x	ID number for intrahospital server
Date_creation	Registration date in DxLab software		Num_travail.x	ID number for DxLab software
Date_sampling	Registrated sampling date		Date_creation	Registration date in DxLab software
Corresp	Code of hospital department in charge of patient		Date_sampling.x	Registrated sampling date
Prescr	NA		Corresp.x	Code of hospital department in charge of patient
NonConf	pre-analytical problem (if exists)		Prescr	NA
Cause_annul	cancellation of prescribed analysis (if necessary)		NonConf	pre-analytical problem (if exists)
Matrix	Clinical sample matrix		Cause_annul	cancellation of prescribed analysis (if necessary)
Info_patient	supplemental information concerning matrix		Matrix	Clinical sample matrix
Conclusion	NA		Info_patient	supplemental information concerning matrix
Conclusion_other	NA		Conclusion	NA
NB2	NA		Conclusion_other	NA
NB2_other	NA		NB2	NA
Cp	NA		NB2_other	NA
NB1	NA		Cp	NA
NB1_other	NA		NB1	NA
Result	NA		NB1_other	NA
Result_other	NA		Result	NA
			Result_other	NA
			ID	Fusion of IEP and Date-sampling created for merging PCR results and full blood counts
			Name.y	NA
			X1stname.y	NA
			IPP.y	permanent patient ID number
			IEP.y	patient ID number specific to an hospital stay
			DOB.y	NA
			Sex.y	NA
			Num_demande.y	ID number for intrahospital server
			Num_travail.y	ID number for DxLab software
			Date_sampling.y	Registrated sampling date
			Corresp.y	Code of hospital department in charge of patient
			WBC	blood leucocytes count (*10^9/mL)
			RBC	blood erythrocytes count (*10^12/mL)
			Pl	blood platelets count (*10^9/mL)
			CCMH	Mean haemoglobin corpuscular concentration
			Inhibition control results	Classification of samples as inhibited or not inhibited (cf Fig 2)

## Sheet: Toxoplasma PCR
Analysis.Name.x	PlateName.x	Expe_Analysis_Name.x	Expe_Analysis_Name_m.x	Position_A.x	CrossingPoint_A.x	Concentration_A.x	Standard_A.x	StatusCodes_A.x	CpUncertain_A.x	Position_B.x	CrossingPoint_B.x	Concentration_B.x	Standard_B.x	StatusCodes_B.x	CpUncertain_B.x	Position_C.x	CrossingPoint_C.x	Concentration_C.x	Standard_C.x	StatusCodes_C.x	CpUncertain_C.x	Position_F.x	CrossingPoint_F.x	Concentration_F.x	Standard_F.x	StatusCodes_F.x	CpUncertain_F.x	Position_G.x	CrossingPoint_G.x	Concentration_G.x	Standard_G.x	StatusCodes_G.x	CpUncertain_G.x	Position_H.x	CrossingPoint_H.x	Concentration_H.x	Standard_H.x	StatusCodes_H.x	CpUncertain_H.x	SampleName_PC.x	Position_PC.x	CrossingPoint_PC.x	Concentration_PC.x	Standard_PC.x	StatusCodes_PC.x	CpUncertain_PC.x	Position_NC.x	CrossingPoint_NC.x	Concentration_NC.x
Abs Quant/2nd Derivative Max for New Subset 1	161222_Abs Quant/2nd Derivative Max for New Subset 1	161222_3 552 213_Abs Quant/2nd Derivative Max for New Subset 1	161222_3552213_8_Abs Quant/2nd Derivative Max for New Subset 1	A8	55	NA	NA		0	B8	55	NA	NA		0	C8	55	NA	NA		0	F8	35.9193965128193	NA	NA		0	G8	35.6103474567704	NA	NA		0	H8	19.1001552623045	NA	NA		0	T pos TPOS12/27	E12	32.7368447175648	NA	NA		0	E11	55	NA
Abs Quant/2nd Derivative Max for New Subset 1	160721_Abs Quant/2nd Derivative Max for New Subset 1	160721_2 003 197_Abs Quant/2nd Derivative Max for New Subset 1	160721_2003197_2_Abs Quant/2nd Derivative Max for New Subset 1	A2	55	NA	NA		0	B2	55	NA	NA		0	C2	55	NA	NA		0	F2	34.2729794035136	NA	NA		0	G2	34.8062567880462	NA	NA		0	H2	22.1779121094091	NA	NA		0	T pos 11/10	E12	55	NA	NA		0	E11	55	NA
Abs Quant/2nd Derivative Max for New Subset 1	160906_Abs Quant/2nd Derivative Max for New Subset 1	160906_2 452 915_Abs Quant/2nd Derivative Max for New Subset 1	160906_2452915_1_Abs Quant/2nd Derivative Max for New Subset 1	A1	55	NA	NA		0	B1	55	NA	NA		0	C1	55	NA	NA		0	F1	35.48031273193	NA	NA		0	G1	35.6152828368787	NA	NA		0	H1	19.5621109279747	NA	NA		0	T pos 11/25	E12	32.9022239596081	NA	NA		0	E11	55	NA
Abs Quant/2nd Derivative Max for New Subset 1	160809_Abs Quant/2nd Derivative Max for New Subset 1	160809_2 182 640_Abs Quant/2nd Derivative Max for New Subset 1	160809_2182640_5_Abs Quant/2nd Derivative Max for New Subset 1	A5	55	NA	NA		0	B5	55	NA	NA		0	C5	55	NA	NA		0	F5	34.8202461338115	NA	NA		0	G5	33.446041095002	NA	NA		0	H5	20.1907746965314	NA	NA		0	T pos 11/16	E12	33.0629775384946	NA	NA		0	E11	55	NA
Abs Quant/2nd Derivative Max for New Subset 1	160907_Abs Quant/2nd Derivative Max for New Subset 1	160907_2 493 685_Abs Quant/2nd Derivative Max for New Subset 1	160907_2493685_12_Abs Quant/2nd Derivative Max for New Subset 1	A12	55	NA	NA		0	B12	55	NA	NA		0	C12	55	NA	NA		0	F12	45	NA	NA	>	0	G12	42.0515974824604	NA	NA		0	H12	17.794340239395	NA	NA		0	T pos 11/26	E12	55	NA	NA		0	E11	55	NA
Abs Quant/2nd Derivative Max for New Subset 1	160818_Abs Quant/2nd Derivative Max for New Subset 1	160818_2 292 437_Abs Quant/2nd Derivative Max for New Subset 1	160818_2292437_5_Abs Quant/2nd Derivative Max for New Subset 1	A5	55	NA	NA		0	B5	55	NA	NA		0	C5	55	NA	NA		0	F5	35.6688147569365	NA	NA		0	G5	35.0287682187498	NA	NA		0	H5	17.5083822978282	NA	NA		0	T pos 11/19	E12	33.2785942469765	NA	NA		0	E11	55	NA
Abs Quant/2nd Derivative Max for New Subset 1	161201_Abs Quant/2nd Derivative Max for New Subset 1	161201_3 332 702_Abs Quant/2nd Derivative Max for New Subset 1	161201_3332702_7_Abs Quant/2nd Derivative Max for New Subset 1	A7	55	NA	NA		0	B7	55	NA	NA		0	C7	55	NA	NA		0	F7	35.0417040138491	NA	NA		0	G7	34.797138479441	NA	NA		0	H7	23.656494185515	NA	NA		0	T pos TPOS12/22	E12	32.1972994570318	NA	NA		0	E11	55	NA
Abs Quant/2nd Derivative Max for New Subset 1	160115_Abs Quant/2nd Derivative Max for New Subset 1	160115_112 201_Abs Quant/2nd Derivative Max for New Subset 1	160115_112201_4_Abs Quant/2nd Derivative Max for New Subset 1	A4	55	NA	NA		0	B4	55	NA	NA		0	C4	55	NA	NA		0	F4	36.8321810682989	NA	NA		0	G4	34.849812404372	NA	NA		0	H4	19.9636279874309	NA	NA		0	T pos 8/24	E12	33.2076363191621	NA	NA		0	E11	55	NA
Abs Quant/2nd Derivative Max for New Subset 1	160727_Abs Quant/2nd Derivative Max for New Subset 1	160727_2 073 267_Abs Quant/2nd Derivative Max for New Subset 1	160727_2073267_9_Abs Quant/2nd Derivative Max for New Subset 1	A9	55	NA	NA		0	B9	55	NA	NA		0	C9	55	NA	NA		0	F9	34.7368964514059	NA	NA		0	G9	35.5198409100079	NA	NA		0	H9	20.8495303240289	NA	NA		0	T pos 11/12	E12	32.1467440536238	NA	NA		0	E11	55	NA
Abs Quant/2nd Derivative Max for New Subset 1	160624_Abs Quant/2nd Derivative Max for New Subset 1	160624_1 733 600_Abs Quant/2nd Derivative Max for New Subset 1	160624_1733600_9_Abs Quant/2nd Derivative Max for New Subset 1	A9	55	NA	NA		0	B9	55	NA	NA		0	C9	55	NA	NA		0	F9	34.7813661582222	NA	NA		0	G9	35.246446475384	NA	NA		0	H9	21.7613287122548	NA	NA		0	T pos 11/1	E12	32.1417269492606	NA	NA		0	E11	55	NA
Abs Quant/2nd Derivative Max for New Subset 1	160212_Abs Quant/2nd Derivative Max for New Subset 1	160212_422 249_Abs Quant/2nd Derivative Max for New Subset 1	160212_422249_5_Abs Quant/2nd Derivative Max for New Subset 1	A5	55	NA	NA		0	B5	55	NA	NA		0	C5	55	NA	NA		0	F5	37.4123945293191	NA	NA		0	G5	33.1818832666504	NA	NA		0	H5	20.7978332716488	NA	NA		0	T pos 9/8	E12	35.4054762774036	NA	NA		0	E11	55	NA
Abs Quant/2nd Derivative Max for New Subset 1	161123_Abs Quant/2nd Derivative Max for New Subset 1	161123_3 261 029_Abs Quant/2nd Derivative Max for New Subset 1	161123_3261029_4_Abs Quant/2nd Derivative Max for New Subset 1	A4	55	NA	NA		0	B4	55	NA	NA		0	C4	55	NA	NA		0	F4	36.6046411327987	NA	NA		0	G4	37.4300048776379	NA	NA		0	H4	32.5721696550197	NA	NA		0	T pos TPOS12/19	E12	33.5304944412278	NA	NA		0	E11	55	NA
Abs Quant/2nd Derivative Max for New Subset 1	161110_Abs Quant/2nd Derivative Max for New Subset 1	161110_3 133 626_Abs Quant/2nd Derivative Max for New Subset 1	161110_3133626_3_Abs Quant/2nd Derivative Max for New Subset 1	A3	55	NA	NA		0	B3	55	NA	NA		0	C3	55	NA	NA		0	F3	34.2460402569277	NA	NA		0	G3	33.216015118243	NA	NA		0	H3	18.0763718204947	NA	NA		0	T pos TPOS12/16	E12	33.142807457505	NA	NA		0	E11	55	NA
Abs Quant/2nd Derivative Max for New Subset 1	160119bis_Abs Quant/2nd Derivative Max for New Subset 1	160119bis_142 357_Abs Quant/2nd Derivative Max for New Subset 1	160119bis_142357_8_Abs Quant/2nd Derivative Max for New Subset 1	A8	55	NA	NA		0	B8	55	NA	NA		0	C8	55	NA	NA		0	F8	34.7263452261629	NA	NA		0	G8	55	NA	NA		0	H8	18.4557949009097	NA	NA		0	T pos 8/26	E12	34.283088503048	NA	NA		0	E11	55	NA
Abs Quant/2nd Derivative Max for New Subset 1	160817_Abs Quant/2nd Derivative Max for New Subset 1	160817_2 242 529_Abs Quant/2nd Derivative Max for New Subset 1	160817_2242529_2_Abs Quant/2nd Derivative Max for New Subset 1	A2	55	NA	NA		0	B2	55	NA	NA		0	C2	55	NA	NA		0	F2	35.4986119440741	NA	NA		0	G2	35.6710128783887	NA	NA		0	H2	18.8989851866905	NA	NA		0	T pos 11/19	E12	33.2180987755047	NA	NA		0	E11	55	NA
Abs Quant/2nd Derivative Max for New Subset 1	160906_Abs Quant/2nd Derivative Max for New Subset 1	160906_2 462 722_Abs Quant/2nd Derivative Max for New Subset 1	160906_2462722_5_Abs Quant/2nd Derivative Max for New Subset 1	A5	55	NA	NA		0	B5	55	NA	NA		0	C5	55	NA	NA		0	F5	38.0410888231035	NA	NA		0	G5	32.8736980206769	NA	NA		0	H5	36.3003812730445	NA	NA		0	T pos 11/25	E12	32.9022239596081	NA	NA		0	E11	55	NA
Abs Quant/2nd Derivative Max for New Subset 1	160801_Abs Quant/2nd Derivative Max for New Subset 1	160801_2 111 877_Abs Quant/2nd Derivative Max for New Subset 1	160801_2111877_8_Abs Quant/2nd Derivative Max for New Subset 1	A8	55	NA	NA		0	B8	55	NA	NA		0	C8	55	NA	NA		0	F8	55	NA	NA		0	G8	35.3526324446406	NA	NA		0	H8	23.9006078924432	NA	NA		0	T pos 11/14	E12	32.7233287473365	NA	NA		0	E11	55	NA
Abs Quant/2nd Derivative Max for New Subset 1	161215_Abs Quant/2nd Derivative Max for New Subset 1	161215_3 483 270_Abs Quant/2nd Derivative Max for New Subset 1	161215_3483270_10_Abs Quant/2nd Derivative Max for New Subset 1	A10	55	NA	NA		0	B10	55	NA	NA		0	C10	55	NA	NA		0	F10	35.1907757317066	NA	NA		0	G10	36.76616276492	NA	NA		0	H10	20.3553123640713	NA	NA		0	T pos TPOS12/26	E12	32.2212595877602	NA	NA		0	E11	55	NA
Abs Quant/2nd Derivative Max for New Subset 1	160928_Abs Quant/2nd Derivative Max for New Subset 1	160928_2 703 121_Abs Quant/2nd Derivative Max for New Subset 1	160928_2703121_6_Abs Quant/2nd Derivative Max for New Subset 1	A6	55	NA	NA		0	B6	55	NA	NA		0	C6	55	NA	NA		0	F6	35.5085820696713	NA	NA		0	G6	55	NA	NA		0	H6	21.1421926777638	NA	NA		0	T pos TPOS12/4	E12	33.525351761225	NA	NA		0	E11	55	NA
Abs Quant/2nd Derivative Max for New Subset 1	161202_Abs Quant/2nd Derivative Max for New Subset 1	161202_3 343 151_Abs Quant/2nd Derivative Max for New Subset 1	161202_3343151_10_Abs Quant/2nd Derivative Max for New Subset 1	A10	55	NA	NA		0	B10	55	NA	NA		0	C10	55	NA	NA		0	F10	36.2692894384074	NA	NA		0	G10	34.0878042115597	NA	NA		0	H10	22.1653104257883	NA	NA		0	T pos TPOS12/22	E12	33.769199585758	NA	NA		0	E11	55	NA
Abs Quant/2nd Derivative Max for New Subset 1	160209_Abs Quant/2nd Derivative Max for New Subset 1	160209_363 354_Abs Quant/2nd Derivative Max for New Subset 1	160209_363354_1_Abs Quant/2nd Derivative Max for New Subset 1	A1	55	NA	NA		0	B1	55	NA	NA		0	C1	55	NA	NA		0	F1	37.6046079655268	NA	NA		0	G1	38.5845970060459	NA	NA		0	H1	17.1405945414138	NA	NA		0	T pos 9/6	E12	32.9299935636495	NA	NA		0	E11	55	NA
Abs Quant/2nd Derivative Max for New Subset 1	160817_Abs Quant/2nd Derivative Max for New Subset 1	160817_2 291 985_Abs Quant/2nd Derivative Max for New Subset 1	160817_2291985_11_Abs Quant/2nd Derivative Max for New Subset 1	A11	55	NA	NA		0	B11	55	NA	NA		0	C11	55	NA	NA		0	F11	35.613625387178	NA	NA		0	G11	37.9141361208075	NA	NA		0	H11	20.4532609191421	NA	NA		0	T pos 11/19	E12	33.2180987755047	NA	NA		0	E11	55	NA
Abs Quant/2nd Derivative Max for New Subset 1	160113_Abs Quant/2nd Derivative Max for New Subset 1	160113_123 921_Abs Quant/2nd Derivative Max for New Subset 1	160113_123921_12_Abs Quant/2nd Derivative Max for New Subset 1	A12	21.7353119233677	NA	NA		0	B12	21.8154073223104	NA	NA		0	C12	21.7702713287859	NA	NA		0	F12	21.7800643218875	NA	NA		0	G12	21.7890950709984	NA	NA		0	H12	24.0044168466874	NA	NA		0	T pos 8/23	E12	33.6680370868802	NA	NA		0	E11	55	NA
Abs Quant/2nd Derivative Max for New Subset 1	160504_Abs Quant/2nd Derivative Max for New Subset 1	160504_1 243 523_Abs Quant/2nd Derivative Max for New Subset 1	160504_1243523_9_Abs Quant/2nd Derivative Max for New Subset 1	A9	55	NA	NA		0	B9	55	NA	NA		0	C9	55	NA	NA		0	F9	34.5239644589473	NA	NA		0	G9	32.0696490488598	NA	NA		0	H9	18.7514951105893	NA	NA		0	T pos 10/13	E12	33.3096416954649	NA	NA		0	E11	55	NA
Abs Quant/2nd Derivative Max for New Subset 1	160219_Abs Quant/2nd Derivative Max for New Subset 1	160219_483 014_Abs Quant/2nd Derivative Max for New Subset 1	160219_483014_3_Abs Quant/2nd Derivative Max for New Subset 1	A3	55	NA	NA		0	B3	55	NA	NA		0	C3	55	NA	NA		0	F3	35.5298325694016	NA	NA		0	G3	35.7400830024889	NA	NA		0	H3	21.0557390861752	NA	NA		0	T pos 9/10	E12	33.0383727472643	NA	NA		0	E11	55	NA
Abs Quant/2nd Derivative Max for New Subset 1	160412_Abs Quant/2nd Derivative Max for New Subset 1	160412_1 022 131_Abs Quant/2nd Derivative Max for New Subset 1	160412_1022131_12_Abs Quant/2nd Derivative Max for New Subset 1	A12	55	NA	NA		0	B12	55	NA	NA		0	C12	55	NA	NA		0	F12	33.8678817254852	NA	NA		0	G12	36.0681259194254	NA	NA		0	H12	20.7119805379553	NA	NA		0	T pos 10/6	E12	34.102821662133	NA	NA		0	E11	55	NA
Abs Quant/2nd Derivative Max for New Subset 1	160229_Abs Quant/2nd Derivative Max for New Subset 1	160229_570 614_Abs Quant/2nd Derivative Max for New Subset 1	160229_570614_6_Abs Quant/2nd Derivative Max for New Subset 1	A6	55	NA	NA		0	B6	55	NA	NA		0	C6	55	NA	NA		0	F6	35.2716370698104	NA	NA		0	G6	37.0094033099355	NA	NA		0	H6	21.2621163979922	NA	NA		0	T pos 9/15	E12	34.961869774148	NA	NA		0	E11	55	NA
Abs Quant/2nd Derivative Max for New Subset 1	160322_Abs Quant/2nd Derivative Max for New Subset 1	160322_811 718_Abs Quant/2nd Derivative Max for New Subset 1	160322_811718_8_Abs Quant/2nd Derivative Max for New Subset 1	A8	55	NA	NA		0	B8	55	NA	NA		0	C8	55	NA	NA		0	F8	35.0955488899043	NA	NA		0	G8	34.6139907209705	NA	NA		0	H8	22.3577812362019	NA	NA		0	T pos 9/26	E12	33.0350288140315	NA	NA		0	E11	55	NA
Abs Quant/2nd Derivative Max for New Subset 1	160824_Abs Quant/2nd Derivative Max for New Subset 1	160824_2 351 839_Abs Quant/2nd Derivative Max for New Subset 1	160824_2351839_4_Abs Quant/2nd Derivative Max for New Subset 1	A4	55	NA	NA		0	B4	55	NA	NA		0	C4	55	NA	NA		0	F4	36.6030319400311	NA	NA		0	G4	34.1536786533421	NA	NA		0	H4	20.5638572830995	NA	NA		0	T pos 11/21	E12	32.762116161947	NA	NA		0	E11	55	NA
Abs Quant/2nd Derivative Max for New Subset 1	160624_Abs Quant/2nd Derivative Max for New Subset 1	160624_1 732 463_Abs Quant/2nd Derivative Max for New Subset 1	160624_1732463_6_Abs Quant/2nd Derivative Max for New Subset 1	A6	55	NA	NA		0	B6	55	NA	NA		0	C6	55	NA	NA		0	F6	33.0901267753095	NA	NA		0	G6	33.7032607203556	NA	NA		0	H6	22.8130812649183	NA	NA		0	T pos 11/1	E12	32.1417269492606	NA	NA		0	E11	55	NA
Abs Quant/2nd Derivative Max for New Subset 1	161110_Abs Quant/2nd Derivative Max for New Subset 1	161110_3 140 612_Abs Quant/2nd Derivative Max for New Subset 1	161110_3140612_6_Abs Quant/2nd Derivative Max for New Subset 1	A6	55	NA	NA		0	B6	55	NA	NA		0	C6	55	NA	NA		0	F6	36.099136500481	NA	NA		0	G6	35.2548111526103	NA	NA		0	H6	21.3042430142192	NA	NA		0	T pos TPOS12/16	E12	33.142807457505	NA	NA		0	E11	55	NA
Abs Quant/2nd Derivative Max for New Subset 1	160712_Abs Quant/2nd Derivative Max for New Subset 1	160712_1 902 223_Abs Quant/2nd Derivative Max for New Subset 1	160712_1902223_8_Abs Quant/2nd Derivative Max for New Subset 1	A8	55	NA	NA		0	B8	55	NA	NA		0	C8	55	NA	NA		0	F8	33.9805940347577	NA	NA		0	G8	34.3201088270392	NA	NA		0	H8	19.7381959146346	NA	NA		0	T pos 11/7	E12	32.6111854053389	NA	NA		0	E11	55	NA
Abs Quant/2nd Derivative Max for New Subset 1	161201_Abs Quant/2nd Derivative Max for New Subset 1	161201_3 332 402_Abs Quant/2nd Derivative Max for New Subset 1	161201_3332402_4_Abs Quant/2nd Derivative Max for New Subset 1	A4	55	NA	NA		0	B4	55	NA	NA		0	C4	55	NA	NA		0	F4	34.6226932209356	NA	NA		0	G4	35.7464777149357	NA	NA		0	H4	35.3203230533092	NA	NA		0	T pos TPOS12/22	E12	32.1972994570318	NA	NA		0	E11	55	NA
Abs Quant/2nd Derivative Max for New Subset 1	160615_Abs Quant/2nd Derivative Max for New Subset 1	160615_1 652 021_Abs Quant/2nd Derivative Max for New Subset 1	160615_1652021_2_Abs Quant/2nd Derivative Max for New Subset 1	A2	55	NA	NA		0	B2	55	NA	NA		0	C2	55	NA	NA		0	F2	34.5006189765527	NA	NA		0	G2	35.5920420097146	NA	NA		0	H2	55	NA	NA		0	T pos 10/26	E12	32.8091720042222	NA	NA		0	E11	55	NA
Abs Quant/2nd Derivative Max for New Subset 1	160126_Abs Quant/2nd Derivative Max for New Subset 1	160126_250 926_Abs Quant/2nd Derivative Max for New Subset 1	160126_250926_12_Abs Quant/2nd Derivative Max for New Subset 1	A12	55	NA	NA		0	B12	55	NA	NA		0	C12	55	NA	NA		0	F12	34.6481764166648	NA	NA		0	G12	38.6045355370877	NA	NA		0	H12	21.945071782886	NA	NA		0	T pos 9/1	E12	32.6453103301359	NA	NA		0	E11	55	NA
Abs Quant/2nd Derivative Max for New Subset 1	160317_Abs Quant/2nd Derivative Max for New Subset 1	160317_742 856_Abs Quant/2nd Derivative Max for New Subset 1	160317_742856_4_Abs Quant/2nd Derivative Max for New Subset 1	A4	28.6334328462147	NA	NA		0	B4	28.290355020061	NA	NA		0	C4	28.3619778847464	NA	NA		0	F4	27.9564111711483	NA	NA		0	G4	28.6188467251464	NA	NA		0	H4	26.5011508508404	NA	NA		0	T pos 9/25	E12	32.9485949734019	NA	NA		0	E11	55	NA
Abs Quant/2nd Derivative Max for New Subset 1	160908_Abs Quant/2nd Derivative Max for New Subset 1	160908_2 493 744_Abs Quant/2nd Derivative Max for New Subset 1	160908_2493744_2_Abs Quant/2nd Derivative Max for New Subset 1	A2	55	NA	NA		0	B2	55	NA	NA		0	C2	55	NA	NA		0	F2	37.840127197321	NA	NA		0	G2	55	NA	NA		0	H2	20.8476703833	NA	NA		0	T pos TPOS11/26	E12	33.5987308011448	NA	NA		0	E11	55	NA
Abs Quant/2nd Derivative Max for New Subset 1	160404_Abs Quant/2nd Derivative Max for New Subset 1	160404_910 807_Abs Quant/2nd Derivative Max for New Subset 1	160404_910807_3_Abs Quant/2nd Derivative Max for New Subset 1	A3	55	NA	NA		0	B3	55	NA	NA		0	C3	55	NA	NA		0	F3	35.3944777717841	NA	NA		0	G3	35.8748412542457	NA	NA		0	H3	19.5524723017253	NA	NA		0	T pos 10/3	E12	33.8390233712072	NA	NA		0	E11	55	NA
Abs Quant/2nd Derivative Max for New Subset 1	160817_Abs Quant/2nd Derivative Max for New Subset 1	160817_2 252 344_Abs Quant/2nd Derivative Max for New Subset 1	160817_2252344_3_Abs Quant/2nd Derivative Max for New Subset 1	A3	55	NA	NA		0	B3	55	NA	NA		0	C3	55	NA	NA		0	F3	34.6942943430197	NA	NA		0	G3	35.6534021762542	NA	NA		0	H3	18.7664386469604	NA	NA		0	T pos 11/19	E12	33.2180987755047	NA	NA		0	E11	55	NA
Abs Quant/2nd Derivative Max for New Subset 1	160226_Abs Quant/2nd Derivative Max for New Subset 1	160226_561 726_Abs Quant/2nd Derivative Max for New Subset 1	160226_561726_10_Abs Quant/2nd Derivative Max for New Subset 1	A10	55	NA	NA		0	B10	55	NA	NA		0	C10	55	NA	NA		0	F10	35.7462309405417	NA	NA		0	G10	36.4102331098588	NA	NA		0	H10	18.5383736471583	NA	NA		0	T pos 9/14	E12	32.9468951201296	NA	NA		0	E11	55	NA
Abs Quant/2nd Derivative Max for New Subset 1	160712_Abs Quant/2nd Derivative Max for New Subset 1	160712_1 901 524_Abs Quant/2nd Derivative Max for New Subset 1	160712_1901524_7_Abs Quant/2nd Derivative Max for New Subset 1	A7	55	NA	NA		0	B7	55	NA	NA		0	C7	55	NA	NA		0	F7	37.1506701666376	NA	NA		0	G7	38.8420191018608	NA	NA		0	H7	18.0253631214801	NA	NA		0	T pos 11/7	E12	32.6111854053389	NA	NA		0	E11	55	NA
Abs Quant/2nd Derivative Max for New Subset 1	160301_Abs Quant/2nd Derivative Max for New Subset 1	160301_600 417_Abs Quant/2nd Derivative Max for New Subset 1	160301_600417_4_Abs Quant/2nd Derivative Max for New Subset 1	A4	55	NA	NA		0	B4	55	NA	NA		0	C4	55	NA	NA		0	F4	35.8072520844959	NA	NA		0	G4	35.6821828789492	NA	NA		0	H4	18.8431022521446	NA	NA		0	T pos 9/16	E12	34.6781836067154	NA	NA		0	E11	55	NA
Abs Quant/2nd Derivative Max for New Subset 1	160707_Abs Quant/2nd Derivative Max for New Subset 1	160707_1 863 635_Abs Quant/2nd Derivative Max for New Subset 1	160707_1863635_7_Abs Quant/2nd Derivative Max for New Subset 1	A7	31.7474481598998	NA	NA		0	B7	31.697559058955	NA	NA		0	C7	31.7145867100703	NA	NA		0	F7	32.2532286537994	NA	NA		0	G7	32.7083422525995	NA	NA		0	H7	18.9810162844204	NA	NA		0	T pos 11/5	E12	31.8663101844038	NA	NA		0	E11	55	NA
Abs Quant/2nd Derivative Max for New Subset 1	161115_Abs Quant/2nd Derivative Max for New Subset 1	161115_3 193 847_Abs Quant/2nd Derivative Max for New Subset 1	161115_3193847_11_Abs Quant/2nd Derivative Max for New Subset 1	A11	55	NA	NA		0	B11	55	NA	NA		0	C11	55	NA	NA		0	F11	34.0322053843984	NA	NA		0	G11	35.5279066604842	NA	NA		0	H11	21.1855443078499	NA	NA		0	T pos TPOS12/18	E12	34.1274089090794	NA	NA		0	E11	55	NA
Abs Quant/2nd Derivative Max for New Subset 1	160530_Abs Quant/2nd Derivative Max for New Subset 1	160530_1 482 630_Abs Quant/2nd Derivative Max for New Subset 1	160530_1482630_8_Abs Quant/2nd Derivative Max for New Subset 1	A8	55	NA	NA		0	B8	55	NA	NA		0	C8	55	NA	NA		0	F8	35.1629638767117	NA	NA		0	G8	35.8501466421437	NA	NA		0	H8	20.0714691406682	NA	NA		0	T pos 10/22	E12	34.5078109413566	NA	NA		0	E11	55	NA
Abs Quant/2nd Derivative Max for New Subset 1	160927_Abs Quant/2nd Derivative Max for New Subset 1	160927_2 700 493_Abs Quant/2nd Derivative Max for New Subset 1	160927_2700493_8_Abs Quant/2nd Derivative Max for New Subset 1	A8	55	NA	NA		0	B8	55	NA	NA		0	C8	55	NA	NA		0	F8	36.7551723351814	NA	NA		0	G8	33.9673237441908	NA	NA		0	H8	30.1391908811177	NA	NA		0	T pos TPOS12/3	E12	32.8985422333116	NA	NA		0	E11	55	NA
Abs Quant/2nd Derivative Max for New Subset 1	160927_Abs Quant/2nd Derivative Max for New Subset 1	160927_2 671 485_Abs Quant/2nd Derivative Max for New Subset 1	160927_2671485_6_Abs Quant/2nd Derivative Max for New Subset 1	A6	55	NA	NA		0	B6	55	NA	NA		0	C6	55	NA	NA		0	F6	35.8098315489799	NA	NA		0	G6	33.8491076752695	NA	NA		0	H6	21.0044283537751	NA	NA		0	T pos TPOS12/3	E12	32.8985422333116	NA	NA		0	E11	55	NA
Abs Quant/2nd Derivative Max for New Subset 1	160218_Abs Quant/2nd Derivative Max for New Subset 1	160218_473 750_Abs Quant/2nd Derivative Max for New Subset 1	160218_473750_9_Abs Quant/2nd Derivative Max for New Subset 1	A9	55	NA	NA		0	B9	55	NA	NA		0	C9	55	NA	NA		0	F9	34.206392786764	NA	NA		0	G9	35.0979230869249	NA	NA		0	H9	19.3333216857619	NA	NA		0	T pos 9/9	E12	34.0555388569097	NA	NA		0	E11	55	NA
Abs Quant/2nd Derivative Max for New Subset 1	160303_Abs Quant/2nd Derivative Max for New Subset 1	160303_611 078_Abs Quant/2nd Derivative Max for New Subset 1	160303_611078_7_Abs Quant/2nd Derivative Max for New Subset 1	A7	55	NA	NA		0	B7	55	NA	NA		0	C7	55	NA	NA		0	F7	36.4802209670031	NA	NA		0	G7	35.0319862984442	NA	NA		0	H7	34.4656234093872	NA	NA		0	T pos 9/17	E12	32.9197755351734	NA	NA		0	E11	55	NA
Abs Quant/2nd Derivative Max for New Subset 1	160114_Abs Quant/2nd Derivative Max for New Subset 1	160114_111 739_Abs Quant/2nd Derivative Max for New Subset 1	160114_111739_11_Abs Quant/2nd Derivative Max for New Subset 1	A11	55	NA	NA		0	B11	55	NA	NA		0	C11	55	NA	NA		0	F11	35.5394540360566	NA	NA		0	G11	36.5702886023415	NA	NA		0	H11	20.8128089912384	NA	NA		0	T pos 8/23	E12	35.2096363913587	NA	NA		0	E11	55	NA
Abs Quant/2nd Derivative Max for New Subset 1	160909_Abs Quant/2nd Derivative Max for New Subset 1	160909_2 503 321_Abs Quant/2nd Derivative Max for New Subset 1	160909_2503321_2_Abs Quant/2nd Derivative Max for New Subset 1	A2	55	NA	NA		0	B2	55	NA	NA		0	C2	55	NA	NA		0	F2	35.4728654149947	NA	NA		0	G2	30.7849832174755	NA	NA		0	H2	24.531317438033	NA	NA		0	T pos TPOS11/27	E12	32.8092871041231	NA	NA		0	E11	55	NA
Abs Quant/2nd Derivative Max for New Subset 1	160120_Abs Quant/2nd Derivative Max for New Subset 1	160120_180 933_Abs Quant/2nd Derivative Max for New Subset 1	160120_180933_7_Abs Quant/2nd Derivative Max for New Subset 1	A7	55	NA	NA		0	B7	55	NA	NA		0	C7	55	NA	NA		0	F7	34.719526326404	NA	NA		0	G7	34.5839533237984	NA	NA		0	H7	30.3311878555632	NA	NA		0	T pos 8/26	E12	33.4498929436695	NA	NA		0	E11	55	NA
Abs Quant/2nd Derivative Max for New Subset 1	160224_Abs Quant/2nd Derivative Max for New Subset 1	160224_532 276_Abs Quant/2nd Derivative Max for New Subset 1	160224_532276_2_Abs Quant/2nd Derivative Max for New Subset 1	A2	55	NA	NA		0	B2	55	NA	NA		0	C2	55	NA	NA		0	F2	35.2384936720731	NA	NA		0	G2	34.9418204175724	NA	NA		0	H2	20.0934036812362	NA	NA		0	T pos 9/13	E12	37.6269910102937	NA	NA		0	E11	55	NA
Abs Quant/2nd Derivative Max for New Subset 1	160428-b_Abs Quant/2nd Derivative Max for New Subset 1	160428-b_1 182 221_Abs Quant/2nd Derivative Max for New Subset 1	160428-b_1182221_9_Abs Quant/2nd Derivative Max for New Subset 1	A9	55	NA	NA		0	B9	55	NA	NA		0	C9	55	NA	NA		0	F9	35.5296199625628	NA	NA		0	G9	36.313470399795	NA	NA		0	H9	23.8583114691496	NA	NA		0	T pos 10/12	E12	32.5265927896094	NA	NA		0	E11	55	NA
Abs Quant/2nd Derivative Max for New Subset 1	160127_Abs Quant/2nd Derivative Max for New Subset 1	160127_250 979_Abs Quant/2nd Derivative Max for New Subset 1	160127_250979_2_Abs Quant/2nd Derivative Max for New Subset 1	A2	55	NA	NA		0	B2	55	NA	NA		0	C2	55	NA	NA		0	F2	34.2007358900356	NA	NA		0	G2	37.6335210063542	NA	NA		0	H2	26.1944978008056	NA	NA		0	T pos 9/1	E12	33.5021499196339	NA	NA		0	E11	55	NA
Abs Quant/2nd Derivative Max for New Subset 1	160219_Abs Quant/2nd Derivative Max for New Subset 1	160219_480 674_Abs Quant/2nd Derivative Max for New Subset 1	160219_480674_2_Abs Quant/2nd Derivative Max for New Subset 1	A2	55	NA	NA		0	B2	55	NA	NA		0	C2	55	NA	NA		0	F2	34.6591044420225	NA	NA		0	G2	34.9003688847046	NA	NA		0	H2	19.6422481751061	NA	NA		0	T pos 9/10	E12	33.0383727472643	NA	NA		0	E11	55	NA
Abs Quant/2nd Derivative Max for New Subset 1	161213_Abs Quant/2nd Derivative Max for New Subset 1	161213_3 471 007_Abs Quant/2nd Derivative Max for New Subset 1	161213_3471007_11_Abs Quant/2nd Derivative Max for New Subset 1	A11	55	NA	NA		0	B11	55	NA	NA		0	C11	55	NA	NA		0	F11	36.083187724183	NA	NA		0	G11	55	NA	NA		0	H11	33.8893189066467	NA	NA		0	T pos TPOS12/24	E12	34.8006546503253	NA	NA		0	E11	55	NA
Abs Quant/2nd Derivative Max for New Subset 1	160202_Abs Quant/2nd Derivative Max for New Subset 1	160202_283 512_Abs Quant/2nd Derivative Max for New Subset 1	160202_283512_2_Abs Quant/2nd Derivative Max for New Subset 1	A2	55	NA	NA		0	B2	55	NA	NA		0	C2	55	NA	NA		0	F2	35.6324223752813	NA	NA		0	G2	34.2947741385935	NA	NA		0	H2	18.0213778291333	NA	NA		0	T pos 9/3	E12	55	NA	NA		0	E11	55	NA
Abs Quant/2nd Derivative Max for New Subset 1	160404_Abs Quant/2nd Derivative Max for New Subset 1	160404_912 960_Abs Quant/2nd Derivative Max for New Subset 1	160404_912960_10_Abs Quant/2nd Derivative Max for New Subset 1	A10	55	NA	NA		0	B10	55	NA	NA		0	C10	55	NA	NA		0	F10	36.7933559313757	NA	NA		0	G10	35.1578599836275	NA	NA		0	H10	21.6672443630539	NA	NA		0	T pos 10/3	E12	33.8390233712072	NA	NA		0	E11	55	NA
Abs Quant/2nd Derivative Max for New Subset 1	160122bis_Abs Quant/2nd Derivative Max for New Subset 1	160122bis_203 269_Abs Quant/2nd Derivative Max for New Subset 1	160122bis_203269_12_Abs Quant/2nd Derivative Max for New Subset 1	A12	55	NA	NA		0	B12	55	NA	NA		0	C12	55	NA	NA		0	F12	35.7748613570921	NA	NA		0	G12	33.577381691529	NA	NA		0	H12	23.9075207245456	NA	NA		0	T pos 8/28	E12	33.9325555864533	NA	NA		0	E11	55	NA
Abs Quant/2nd Derivative Max for New Subset 1	161207_Abs Quant/2nd Derivative Max for New Subset 1	161207_3 402 311_Abs Quant/2nd Derivative Max for New Subset 1	161207_3402311_9_Abs Quant/2nd Derivative Max for New Subset 1	A9	55	NA	NA		0	B9	55	NA	NA		0	C9	55	NA	NA		0	F9	33.2507694652368	NA	NA		0	G9	34.3301732109222	NA	NA		0	H9	18.220437334185	NA	NA		0	T pos TPOS12/24	E12	32.9480410617668	NA	NA		0	E11	55	NA
Abs Quant/2nd Derivative Max for New Subset 1	160405_Abs Quant/2nd Derivative Max for New Subset 1	160405_951 073_Abs Quant/2nd Derivative Max for New Subset 1	160405_951073_8_Abs Quant/2nd Derivative Max for New Subset 1	A8	55	NA	NA		0	B8	55	NA	NA		0	C8	55	NA	NA		0	F8	37.1192164704286	NA	NA		0	G8	34.7885884077001	NA	NA		0	H8	19.8752484611262	NA	NA		0	T pos 10/3	E12	33.2081001833225	NA	NA		0	E11	55	NA
Abs Quant/2nd Derivative Max for New Subset 1	160704_Abs Quant/2nd Derivative Max for New Subset 1	160704_1 812 311_Abs Quant/2nd Derivative Max for New Subset 1	160704_1812311_1_Abs Quant/2nd Derivative Max for New Subset 1	A1	55	NA	NA		0	B1	55	NA	NA		0	C1	55	NA	NA		0	F1	35.1472095414481	NA	NA		0	G1	35.2569586626576	NA	NA		0	H1	20.9348637720426	NA	NA		0	T pos 11/4	E12	33.6645261916061	NA	NA		0	E11	55	NA
Abs Quant/2nd Derivative Max for New Subset 1	161221_Abs Quant/2nd Derivative Max for New Subset 1	161221_3 542 042_Abs Quant/2nd Derivative Max for New Subset 1	161221_3542042_3_Abs Quant/2nd Derivative Max for New Subset 1	A3	55	NA	NA		0	B3	55	NA	NA		0	C3	55	NA	NA		0	F3	34.5910007601114	NA	NA		0	G3	35.2344326380876	NA	NA		0	H3	19.6740629793412	NA	NA		0	T pos TPOS12/27	E12	33.1088214279891	NA	NA		0	E11	55	NA
Abs Quant/2nd Derivative Max for New Subset 1	161227_Abs Quant/2nd Derivative Max for New Subset 1	161227_3 573 096_Abs Quant/2nd Derivative Max for New Subset 1	161227_3573096_3_Abs Quant/2nd Derivative Max for New Subset 1	A3	55	NA	NA		0	B3	55	NA	NA		0	C3	55	NA	NA		0	F3	37.0819213102267	NA	NA		0	G3	34.9918284473953	NA	NA		0	H3	19.836627563008	NA	NA		0	T pos TPOS13/1	E12	33.048965391507	NA	NA		0	E11	55	NA
Abs Quant/2nd Derivative Max for New Subset 1	160411_Abs Quant/2nd Derivative Max for New Subset 1	160411_990 585_Abs Quant/2nd Derivative Max for New Subset 1	160411_990585_6_Abs Quant/2nd Derivative Max for New Subset 1	A6	55	NA	NA		0	B6	55	NA	NA		0	C6	55	NA	NA		0	F6	35.8136843488192	NA	NA		0	G6	36.9263321451593	NA	NA		0	H6	19.4312060832974	NA	NA		0	T pos 10/5	E12	33.2491957225904	NA	NA		0	E11	55	NA
Abs Quant/2nd Derivative Max for New Subset 1	160210_Abs Quant/2nd Derivative Max for New Subset 1	160210_392 516_Abs Quant/2nd Derivative Max for New Subset 1	160210_392516_3_Abs Quant/2nd Derivative Max for New Subset 1	A3	55	NA	NA		0	B3	55	NA	NA		0	C3	55	NA	NA		0	F3	34.3107589334346	NA	NA		0	G3	35.608753650636	NA	NA		0	H3	19.9205717067735	NA	NA		0	T pos 9/7	E12	34.3479336429387	NA	NA		0	E11	55	NA
Abs Quant/2nd Derivative Max for New Subset 1	160728_Abs Quant/2nd Derivative Max for New Subset 1	160728_2 083 173_Abs Quant/2nd Derivative Max for New Subset 1	160728_2083173_6_Abs Quant/2nd Derivative Max for New Subset 1	A6	55	NA	NA		0	B6	55	NA	NA		0	C6	55	NA	NA		0	F6	45	NA	NA	>	0	G6	42.2803727295492	NA	NA		0	H6	17.6311620436195	NA	NA		0	T pos 11/12	E12	33.7214760486395	NA	NA		0	E11	55	NA
Abs Quant/2nd Derivative Max for New Subset 1	160418_Abs Quant/2nd Derivative Max for New Subset 1	160418_1 063 237_Abs Quant/2nd Derivative Max for New Subset 1	160418_1063237_2_Abs Quant/2nd Derivative Max for New Subset 1	A2	55	NA	NA		0	B2	55	NA	NA		0	C2	55	NA	NA		0	F2	32.9251291726096	NA	NA		0	G2	32.8389580325854	NA	NA		0	H2	22.6086132658606	NA	NA		0	T pos 10/8	E12	32.5619553997667	NA	NA		0	E11	55	NA
Abs Quant/2nd Derivative Max for New Subset 1	160802_Abs Quant/2nd Derivative Max for New Subset 1	160802_2 140 709_Abs Quant/2nd Derivative Max for New Subset 1	160802_2140709_2_Abs Quant/2nd Derivative Max for New Subset 1	A2	55	NA	NA		0	B2	55	NA	NA		0	C2	55	NA	NA		0	F2	36.6745761469815	NA	NA		0	G2	36.1882750940054	NA	NA		0	H2	20.653876129981	NA	NA		0	T pos 11/15	E12	33.0856061093054	NA	NA		0	E11	55	NA
Abs Quant/2nd Derivative Max for New Subset 1	160812_Abs Quant/2nd Derivative Max for New Subset 1	160812_2 241 135_Abs Quant/2nd Derivative Max for New Subset 1	160812_2241135_6_Abs Quant/2nd Derivative Max for New Subset 1	A6	55	NA	NA		0	B6	55	NA	NA		0	C6	55	NA	NA		0	F6	34.3215402042249	NA	NA		0	G6	39.1778208551266	NA	NA		0	H6	21.9651729751878	NA	NA		0	T pos 11/19	E12	33.7587418044143	NA	NA		0	E11	55	NA
Abs Quant/2nd Derivative Max for New Subset 1	160111_Abs Quant/2nd Derivative Max for New Subset 1	160111_50 647_Abs Quant/2nd Derivative Max for New Subset 1	160111_50647_11_Abs Quant/2nd Derivative Max for New Subset 1	A11	55	NA	NA		0	B11	55	NA	NA		0	C11	55	NA	NA		0	F11	34.4381301582011	NA	NA		0	G11	37.9840798607984	NA	NA		0	H11	22.4775292637605	NA	NA		0	T pos 8/21	E12	33.574966257764	NA	NA		0	E11	55	NA
Abs Quant/2nd Derivative Max for New Subset 1	160523_Abs Quant/2nd Derivative Max for New Subset 1	160523_1 392 467_Abs Quant/2nd Derivative Max for New Subset 1	160523_1392467_8_Abs Quant/2nd Derivative Max for New Subset 1	A8	55	NA	NA		0	B8	55	NA	NA		0	C8	55	NA	NA		0	F8	34.5794655715443	NA	NA		0	G8	37.5380698806824	NA	NA		0	H8	18.4579572820949	NA	NA		0	T pos 10/19	E12	32.1283168979441	NA	NA		0	E11	55	NA
Abs Quant/2nd Derivative Max for New Subset 1	160204_Abs Quant/2nd Derivative Max for New Subset 1	160204_333 697_Abs Quant/2nd Derivative Max for New Subset 1	160204_333697_10_Abs Quant/2nd Derivative Max for New Subset 1	A10	55	NA	NA		0	B10	55	NA	NA		0	C10	55	NA	NA		0	F10	33.3017957457654	NA	NA		0	G10	34.9452371487164	NA	NA		0	H10	19.2014522750266	NA	NA		0	T pos 9/4	E12	33.531834218852	NA	NA		0	E11	55	NA
Abs Quant/2nd Derivative Max for New Subset 1	160906_Abs Quant/2nd Derivative Max for New Subset 1	160906_2 491 348_Abs Quant/2nd Derivative Max for New Subset 1	160906_2491348_8_Abs Quant/2nd Derivative Max for New Subset 1	A8	55	NA	NA		0	B8	55	NA	NA		0	C8	55	NA	NA		0	F8	37.5878184102552	NA	NA		0	G8	37.7587620702547	NA	NA		0	H8	20.0544144895297	NA	NA		0	T pos 11/25	E12	32.9022239596081	NA	NA		0	E11	55	NA
Abs Quant/2nd Derivative Max for New Subset 1	160906_Abs Quant/2nd Derivative Max for New Subset 1	160906_2 492 048_Abs Quant/2nd Derivative Max for New Subset 1	160906_2492048_12_Abs Quant/2nd Derivative Max for New Subset 1	A12	55	NA	NA		0	B12	55	NA	NA		0	C12	55	NA	NA		0	F12	34.6879171487085	NA	NA		0	G12	34.1278912453627	NA	NA		0	H12	24.9654773808777	NA	NA		0	T pos 11/25	E12	32.9022239596081	NA	NA		0	E11	55	NA
Abs Quant/2nd Derivative Max for New Subset 1	160208_Abs Quant/2nd Derivative Max for New Subset 1	160208_350 895_Abs Quant/2nd Derivative Max for New Subset 1	160208_350895_2_Abs Quant/2nd Derivative Max for New Subset 1	A2	55	NA	NA		0	B2	55	NA	NA		0	C2	55	NA	NA		0	F2	34.5938320297024	NA	NA		0	G2	32.9243765094557	NA	NA		0	H2	23.1945936001877	NA	NA		0	T pos 9/6	E12	33.6675361481068	NA	NA		0	E11	55	NA
Abs Quant/2nd Derivative Max for New Subset 1	161222_Abs Quant/2nd Derivative Max for New Subset 1	161222_3 553 091_Abs Quant/2nd Derivative Max for New Subset 1	161222_3553091_9_Abs Quant/2nd Derivative Max for New Subset 1	A9	55	NA	NA		0	B9	55	NA	NA		0	C9	55	NA	NA		0	F9	35.7361693212781	NA	NA		0	G9	55	NA	NA		0	H9	19.9066258605944	NA	NA		0	T pos TPOS12/27	E12	32.7368447175648	NA	NA		0	E11	55	NA
Abs Quant/2nd Derivative Max for New Subset 1	160518_Abs Quant/2nd Derivative Max for New Subset 1	160518_1 381 575_Abs Quant/2nd Derivative Max for New Subset 1	160518_1381575_5_Abs Quant/2nd Derivative Max for New Subset 1	A5	55	NA	NA		0	B5	55	NA	NA		0	C5	55	NA	NA		0	F5	35.6231762514241	NA	NA		0	G5	36.7023592615666	NA	NA		0	H5	18.0611551336271	NA	NA		0	T pos 10/17	E12	34.2857945529721	NA	NA		0	E11	55	NA
Abs Quant/2nd Derivative Max for New Subset 1	160822_Abs Quant/2nd Derivative Max for New Subset 1	160822_2 300 603_Abs Quant/2nd Derivative Max for New Subset 1	160822_2300603_6_Abs Quant/2nd Derivative Max for New Subset 1	A6	55	NA	NA		0	B6	55	NA	NA		0	C6	55	NA	NA		0	F6	35.2076868779976	NA	NA		0	G6	35.6232155131258	NA	NA		0	H6	20.1056305027437	NA	NA		0	T pos 11/20	E12	33.6614312670611	NA	NA		0	E11	55	NA
Abs Quant/2nd Derivative Max for New Subset 1	160321_Abs Quant/2nd Derivative Max for New Subset 1	160321_773 280_Abs Quant/2nd Derivative Max for New Subset 1	160321_773280_7_Abs Quant/2nd Derivative Max for New Subset 1	A7	55	NA	NA		0	B7	55	NA	NA		0	C7	55	NA	NA		0	F7	33.5436253320157	NA	NA		0	G7	35.1352666890687	NA	NA		0	H7	31.8829336199142	NA	NA		0	T pos 9/26	E12	33.9918313493258	NA	NA		0	E11	55	NA
Abs Quant/2nd Derivative Max for New Subset 1	160920_Abs Quant/2nd Derivative Max for New Subset 1	160920_2 632 410_Abs Quant/2nd Derivative Max for New Subset 1	160920_2632410_7_Abs Quant/2nd Derivative Max for New Subset 1	A7	55	NA	NA		0	B7	55	NA	NA		0	C7	55	NA	NA		0	F7	35.05770498666	NA	NA		0	G7	34.8755672953071	NA	NA		0	H7	20.567711462652	NA	NA		0	T pos TPOS12/1	E12	31.9434015216614	NA	NA		0	E11	55	NA
Abs Quant/2nd Derivative Max for New Subset 1	161214_Abs Quant/2nd Derivative Max for New Subset 1	161214_3 471 356_Abs Quant/2nd Derivative Max for New Subset 1	161214_3471356_1_Abs Quant/2nd Derivative Max for New Subset 1	A1	55	NA	NA		0	B1	55	NA	NA		0	C1	55	NA	NA		0	F1	35.4418649973497	NA	NA		0	G1	35.6589350237116	NA	NA		0	H1	23.661406663749	NA	NA		0	T pos TPOS12/25	E12	34.1250920101508	NA	NA		0	E11	55	NA
Abs Quant/2nd Derivative Max for New Subset 1	160915_Abs Quant/2nd Derivative Max for New Subset 1	160915_2 563 673_Abs Quant/2nd Derivative Max for New Subset 1	160915_2563673_2_Abs Quant/2nd Derivative Max for New Subset 1	A2	55	NA	NA		0	B2	55	NA	NA		0	C2	55	NA	NA		0	F2	36.7313581220614	NA	NA		0	G2	34.5805054051678	NA	NA		0	H2	22.4484642970266	NA	NA		0	T pos TPOS11/29	E12	32.1948284713061	NA	NA		0	E11	55	NA
Abs Quant/2nd Derivative Max for New Subset 1	160729B_Abs Quant/2nd Derivative Max for New Subset 1	160729B_2 101 465_Abs Quant/2nd Derivative Max for New Subset 1	160729B_2101465_6_Abs Quant/2nd Derivative Max for New Subset 1	A6	55	NA	NA		0	B6	55	NA	NA		0	C6	55	NA	NA		0	F6	34.9642400976487	NA	NA		0	G6	33.9260175921582	NA	NA		0	H6	22.1459966433874	NA	NA		0	T pos 11/14	E12	33.987204321226	NA	NA		0	E11	55	NA
Abs Quant/2nd Derivative Max for New Subset 1	160907_Abs Quant/2nd Derivative Max for New Subset 1	160907_2 493 646_Abs Quant/2nd Derivative Max for New Subset 1	160907_2493646_11_Abs Quant/2nd Derivative Max for New Subset 1	A11	55	NA	NA		0	B11	55	NA	NA		0	C11	55	NA	NA		0	F11	37.7373649451275	NA	NA		0	G11	35.224675011165	NA	NA		0	H11	18.5972937453434	NA	NA		0	T pos 11/26	E12	55	NA	NA		0	E11	55	NA
Abs Quant/2nd Derivative Max for New Subset 1	160204_Abs Quant/2nd Derivative Max for New Subset 1	160204_330 759_Abs Quant/2nd Derivative Max for New Subset 1	160204_330759_6_Abs Quant/2nd Derivative Max for New Subset 1	A6	55	NA	NA		0	B6	55	NA	NA		0	C6	55	NA	NA		0	F6	36.5022573058018	NA	NA		0	G6	35.483025908154	NA	NA		0	H6	17.3197493688381	NA	NA		0	T pos 9/4	E12	33.531834218852	NA	NA		0	E11	55	NA
Abs Quant/2nd Derivative Max for New Subset 1	160318_Abs Quant/2nd Derivative Max for New Subset 1	160318_770 694_Abs Quant/2nd Derivative Max for New Subset 1	160318_770694_12_Abs Quant/2nd Derivative Max for New Subset 1	A12	55	NA	NA		0	B12	55	NA	NA		0	C12	55	NA	NA		0	F12	33.5383212263707	NA	NA		0	G12	36.9106978291869	NA	NA		0	H12	18.6200498859364	NA	NA		0	T pos 9/25	E12	33.3116457830381	NA	NA		0	E11	55	NA
Abs Quant/2nd Derivative Max for New Subset 1	160406_Abs Quant/2nd Derivative Max for New Subset 1	160406_953 073_Abs Quant/2nd Derivative Max for New Subset 1	160406_953073_10_Abs Quant/2nd Derivative Max for New Subset 1	A10	55	NA	NA		0	B10	55	NA	NA		0	C10	55	NA	NA		0	F10	34.7928886936495	NA	NA		0	G10	34.4153052466818	NA	NA		0	H10	20.0673219932835	NA	NA		0	T pos 10/4	E12	34.0297846964238	NA	NA		0	E11	55	NA
Abs Quant/2nd Derivative Max for New Subset 1	160128_Abs Quant/2nd Derivative Max for New Subset 1	160128_263 378_Abs Quant/2nd Derivative Max for New Subset 1	160128_263378_12_Abs Quant/2nd Derivative Max for New Subset 1	A12	55	NA	NA		0	B12	55	NA	NA		0	C12	55	NA	NA		0	F12	35.1265651594467	NA	NA		0	G12	35.5745584987737	NA	NA		0	H12	24.8459299140054	NA	NA		0	T pos 9/1	E12	32.5728073752205	NA	NA		0	E11	55	NA
Abs Quant/2nd Derivative Max for New Subset 1	161220_Abs Quant/2nd Derivative Max for New Subset 1	161220_3 512 649_Abs Quant/2nd Derivative Max for New Subset 1	161220_3512649_8_Abs Quant/2nd Derivative Max for New Subset 1	A8	55	NA	NA		0	B8	55	NA	NA		0	C8	55	NA	NA		0	F8	35.5529238798554	NA	NA		0	G8	34.8201890355814	NA	NA		0	H8	18.1480350501337	NA	NA		0	T pos TPOS12/27	E12	34.0643117507155	NA	NA		0	E11	55	NA
Abs Quant/2nd Derivative Max for New Subset 1	160524_Abs Quant/2nd Derivative Max for New Subset 1	160524_1 401 153_Abs Quant/2nd Derivative Max for New Subset 1	160524_1401153_2_Abs Quant/2nd Derivative Max for New Subset 1	A2	55	NA	NA		0	B2	55	NA	NA		0	C2	55	NA	NA		0	F2	35.8838430351268	NA	NA		0	G2	34.8767962002262	NA	NA		0	H2	18.1811601490642	NA	NA		0	T pos 10/19	E12	33.5331367853599	NA	NA		0	E11	55	NA
Abs Quant/2nd Derivative Max for New Subset 1	160321_Abs Quant/2nd Derivative Max for New Subset 1	160321_773 318_Abs Quant/2nd Derivative Max for New Subset 1	160321_773318_8_Abs Quant/2nd Derivative Max for New Subset 1	A8	55	NA	NA		0	B8	55	NA	NA		0	C8	55	NA	NA		0	F8	33.9756515260402	NA	NA		0	G8	35.574742373079	NA	NA		0	H8	19.0802670301803	NA	NA		0	T pos 9/26	E12	33.9918313493258	NA	NA		0	E11	55	NA
Abs Quant/2nd Derivative Max for New Subset 1	160314_Abs Quant/2nd Derivative Max for New Subset 1	160314_700 607_Abs Quant/2nd Derivative Max for New Subset 1	160314_700607_12_Abs Quant/2nd Derivative Max for New Subset 1	A12	55	NA	NA		0	B12	55	NA	NA		0	C12	55	NA	NA		0	F12	38.1640157333993	NA	NA		0	G12	34.9732387108203	NA	NA		0	H12	21.8411153266137	NA	NA		0	T pos 9/23	E12	34.0285225926393	NA	NA		0	E11	55	NA
Abs Quant/2nd Derivative Max for New Subset 1	160104_Abs Quant/2nd Derivative Max for New Subset 1	160104_3 622 153_Abs Quant/2nd Derivative Max for New Subset 1	160104_3622153_6_Abs Quant/2nd Derivative Max for New Subset 1	A6	55	NA	NA		0	B6	55	NA	NA		0	C6	55	NA	NA		0	F6	34.5644426816621	NA	NA		0	G6	33.323761541295	NA	NA		0	H6	22.0473730204128	NA	NA		0	T pos 8/18	E12	33.7854345941569	NA	NA		0	E11	55	NA
Abs Quant/2nd Derivative Max for New Subset 1	160721_Abs Quant/2nd Derivative Max for New Subset 1	160721_2 003 650_Abs Quant/2nd Derivative Max for New Subset 1	160721_2003650_3_Abs Quant/2nd Derivative Max for New Subset 1	A3	55	NA	NA		0	B3	55	NA	NA		0	C3	55	NA	NA		0	F3	37.7051063350691	NA	NA		0	G3	38.0617716110028	NA	NA		0	H3	20.9068481471255	NA	NA		0	T pos 11/10	E12	55	NA	NA		0	E11	55	NA
Abs Quant/2nd Derivative Max for New Subset 1	161213_Abs Quant/2nd Derivative Max for New Subset 1	161213_3 442 736_Abs Quant/2nd Derivative Max for New Subset 1	161213_3442736_7_Abs Quant/2nd Derivative Max for New Subset 1	A7	55	NA	NA		0	B7	55	NA	NA		0	C7	55	NA	NA		0	F7	34.4428993794715	NA	NA		0	G7	55	NA	NA		0	H7	19.1293428805798	NA	NA		0	T pos TPOS12/24	E12	34.8006546503253	NA	NA		0	E11	55	NA
Abs Quant/2nd Derivative Max for New Subset 1	160318_Abs Quant/2nd Derivative Max for New Subset 1	160318_770 676_Abs Quant/2nd Derivative Max for New Subset 1	160318_770676_10_Abs Quant/2nd Derivative Max for New Subset 1	A10	55	NA	NA		0	B10	55	NA	NA		0	C10	55	NA	NA		0	F10	34.9056692702103	NA	NA		0	G10	33.5455983726713	NA	NA		0	H10	18.5229628236187	NA	NA		0	T pos 9/25	E12	33.3116457830381	NA	NA		0	E11	55	NA
Abs Quant/2nd Derivative Max for New Subset 1	160308_Abs Quant/2nd Derivative Max for New Subset 1	160308_642 874_Abs Quant/2nd Derivative Max for New Subset 1	160308_642874_1_Abs Quant/2nd Derivative Max for New Subset 1	A1	55	NA	NA		0	B1	55	NA	NA		0	C1	55	NA	NA		0	F1	34.7196486191383	NA	NA		0	G1	34.9488373442719	NA	NA		0	H1	20.2381911777085	NA	NA		0	T pos 9/20	E12	33.6509466542099	NA	NA		0	E11	55	NA
Abs Quant/2nd Derivative Max for New Subset 1	160404_Abs Quant/2nd Derivative Max for New Subset 1	160404_900 583_Abs Quant/2nd Derivative Max for New Subset 1	160404_900583_1_Abs Quant/2nd Derivative Max for New Subset 1	A1	55	NA	NA		0	B1	55	NA	NA		0	C1	55	NA	NA		0	F1	35.1477813790319	NA	NA		0	G1	55	NA	NA		0	H1	18.6205711643835	NA	NA		0	T pos 10/3	E12	33.8390233712072	NA	NA		0	E11	55	NA
Abs Quant/2nd Derivative Max for New Subset 1	161216_Abs Quant/2nd Derivative Max for New Subset 1	161216_3 501 305_Abs Quant/2nd Derivative Max for New Subset 1	161216_3501305_12_Abs Quant/2nd Derivative Max for New Subset 1	A12	55	NA	NA		0	B12	55	NA	NA		0	C12	55	NA	NA		0	F12	32.8670497242161	NA	NA		0	G12	34.2571898581302	NA	NA		0	H12	33.7976181477998	NA	NA		0	T pos TPOS12/26	E12	33.5114658736611	NA	NA		0	E11	55	NA
Abs Quant/2nd Derivative Max for New Subset 1	160219_Abs Quant/2nd Derivative Max for New Subset 1	160219_490 730_Abs Quant/2nd Derivative Max for New Subset 1	160219_490730_6_Abs Quant/2nd Derivative Max for New Subset 1	A6	55	NA	NA		0	B6	55	NA	NA		0	C6	55	NA	NA		0	F6	45	NA	NA	>	0	G6	31.9795990612381	NA	NA		0	H6	20.0846309647174	NA	NA		0	T pos 9/10	E12	33.0383727472643	NA	NA		0	E11	55	NA
Abs Quant/2nd Derivative Max for New Subset 1	161004_Abs Quant/2nd Derivative Max for New Subset 1	161004_2 772 337_Abs Quant/2nd Derivative Max for New Subset 1	161004_2772337_11_Abs Quant/2nd Derivative Max for New Subset 1	A11	55	NA	NA		0	B11	55	NA	NA		0	C11	55	NA	NA		0	F11	33.9837930612289	NA	NA		0	G11	34.2560138411782	NA	NA		0	H11	19.6508302379983	NA	NA		0	T pos TPOS12/6	E12	33.5531059628258	NA	NA		0	E11	55	NA
Abs Quant/2nd Derivative Max for New Subset 1	160513_Abs Quant/2nd Derivative Max for New Subset 1	160513_1 322 665_Abs Quant/2nd Derivative Max for New Subset 1	160513_1322665_2_Abs Quant/2nd Derivative Max for New Subset 1	A2	55	NA	NA		0	B2	55	NA	NA		0	C2	55	NA	NA		0	F2	33.6905542798485	NA	NA		0	G2	35.4094009371279	NA	NA		0	H2	18.5264857513023	NA	NA		0	T pos 10/16	E12	34.6409595293308	NA	NA		0	E11	55	NA
Abs Quant/2nd Derivative Max for New Subset 1	160901_Abs Quant/2nd Derivative Max for New Subset 1	160901_2 442 191_Abs Quant/2nd Derivative Max for New Subset 1	160901_2442191_12_Abs Quant/2nd Derivative Max for New Subset 1	A12	55	NA	NA		0	B12	55	NA	NA		0	C12	55	NA	NA		0	F12	34.6030753370604	NA	NA		0	G12	33.5143721171307	NA	NA		0	H12	23.9840089149391	NA	NA		0	T pos 11/24	E12	33.0387257451662	NA	NA		0	E11	55	NA
Abs Quant/2nd Derivative Max for New Subset 1	160705_Abs Quant/2nd Derivative Max for New Subset 1	160705_1 861 802_Abs Quant/2nd Derivative Max for New Subset 1	160705_1861802_8_Abs Quant/2nd Derivative Max for New Subset 1	A8	55	NA	NA		0	B8	55	NA	NA		0	C8	55	NA	NA		0	F8	34.1178330388763	NA	NA		0	G8	33.8878364452583	NA	NA		0	H8	32.3462812783461	NA	NA		0	T pos 11/5	E12	32.4758776339884	NA	NA		0	E11	55	NA
Abs Quant/2nd Derivative Max for New Subset 1	160725_Abs Quant/2nd Derivative Max for New Subset 1	160725_2 022 234_Abs Quant/2nd Derivative Max for New Subset 1	160725_2022234_4_Abs Quant/2nd Derivative Max for New Subset 1	A4	55	NA	NA		0	B4	55	NA	NA		0	C4	55	NA	NA		0	F4	34.4659212310796	NA	NA		0	G4	34.7562145951666	NA	NA		0	H4	19.6159712488154	NA	NA		0	T pos 11/11	E12	33.5221888148282	NA	NA		0	E11	55	NA
Abs Quant/2nd Derivative Max for New Subset 1	160129_Abs Quant/2nd Derivative Max for New Subset 1	160129_271 460_Abs Quant/2nd Derivative Max for New Subset 1	160129_271460_9_Abs Quant/2nd Derivative Max for New Subset 1	A9	55	NA	NA		0	B9	55	NA	NA		0	C9	55	NA	NA		0	F9	36.9210771185895	NA	NA		0	G9	37.1886514419375	NA	NA		0	H9	16.7164967111608	NA	NA		0	T pos 9/2	E12	33.5471651762631	NA	NA		0	E11	55	NA
Abs Quant/2nd Derivative Max for New Subset 1	160208_Abs Quant/2nd Derivative Max for New Subset 1	160208_350 931_Abs Quant/2nd Derivative Max for New Subset 1	160208_350931_3_Abs Quant/2nd Derivative Max for New Subset 1	A3	55	NA	NA		0	B3	55	NA	NA		0	C3	55	NA	NA		0	F3	36.4329104812171	NA	NA		0	G3	35.6489764512064	NA	NA		0	H3	21.717054551542	NA	NA		0	T pos 9/6	E12	33.6675361481068	NA	NA		0	E11	55	NA
Abs Quant/2nd Derivative Max for New Subset 1	161222_Abs Quant/2nd Derivative Max for New Subset 1	161222_3 552 181_Abs Quant/2nd Derivative Max for New Subset 1	161222_3552181_6_Abs Quant/2nd Derivative Max for New Subset 1	A6	55	NA	NA		0	B6	55	NA	NA		0	C6	55	NA	NA		0	F6	35.7757929725468	NA	NA		0	G6	34.804862011951	NA	NA		0	H6	18.4601557477979	NA	NA		0	T pos TPOS12/27	E12	32.7368447175648	NA	NA		0	E11	55	NA
Abs Quant/2nd Derivative Max for New Subset 1	160112_Abs Quant/2nd Derivative Max for New Subset 1	160112_53 675_Abs Quant/2nd Derivative Max for New Subset 1	160112_53675_6_Abs Quant/2nd Derivative Max for New Subset 1	A6	55	NA	NA		0	B6	55	NA	NA		0	C6	55	NA	NA		0	F6	35.043838029337	NA	NA		0	G6	36.9389787610464	NA	NA		0	H6	17.7551713806308	NA	NA		0	T pos 8/22	E12	33.6195102429537	NA	NA		0	E11	55	NA
Abs Quant/2nd Derivative Max for New Subset 1	160922_Abs Quant/2nd Derivative Max for New Subset 1	160922_2 632 602_Abs Quant/2nd Derivative Max for New Subset 1	160922_2632602_4_Abs Quant/2nd Derivative Max for New Subset 1	A4	55	NA	NA		0	B4	55	NA	NA		0	C4	55	NA	NA		0	F4	35.7332207105365	NA	NA		0	G4	35.894829761226	NA	NA		0	H4	19.5931007991574	NA	NA		0	T pos TPOS12/2	E12	32.6474939496168	NA	NA		0	E11	55	NA
Abs Quant/2nd Derivative Max for New Subset 1	161006_Abs Quant/2nd Derivative Max for New Subset 1	161006_2 783 620_Abs Quant/2nd Derivative Max for New Subset 1	161006_2783620_9_Abs Quant/2nd Derivative Max for New Subset 1	A9	55	NA	NA		0	B9	55	NA	NA		0	C9	55	NA	NA		0	F9	36.964393452786	NA	NA		0	G9	34.4258014205729	NA	NA		0	H9	36.8227539702156	NA	NA		0	T pos TPOS12/6	E12	35.0948287160137	NA	NA		0	E11	55	NA
Abs Quant/2nd Derivative Max for New Subset 1	160111_Abs Quant/2nd Derivative Max for New Subset 1	160111_43 533_Abs Quant/2nd Derivative Max for New Subset 1	160111_43533_5_Abs Quant/2nd Derivative Max for New Subset 1	A5	55	NA	NA		0	B5	55	NA	NA		0	C5	55	NA	NA		0	F5	34.7355093734225	NA	NA		0	G5	36.1303064520062	NA	NA		0	H5	20.6019119018067	NA	NA		0	T pos 8/21	E12	33.574966257764	NA	NA		0	E11	55	NA
Abs Quant/2nd Derivative Max for New Subset 1	160118_Abs Quant/2nd Derivative Max for New Subset 1	160118_120 854_Abs Quant/2nd Derivative Max for New Subset 1	160118_120854_2_Abs Quant/2nd Derivative Max for New Subset 1	A2	55	NA	NA		0	B2	55	NA	NA		0	C2	55	NA	NA		0	F2	34.0953466222618	NA	NA		0	G2	36.0140866467136	NA	NA		0	H2	30.8718523259983	NA	NA		0	T pos 8/25	E12	34.1457128979982	NA	NA		0	E11	55	NA
Abs Quant/2nd Derivative Max for New Subset 1	160209_Abs Quant/2nd Derivative Max for New Subset 1	160209_392 131_Abs Quant/2nd Derivative Max for New Subset 1	160209_392131_6_Abs Quant/2nd Derivative Max for New Subset 1	A6	55	NA	NA		0	B6	55	NA	NA		0	C6	55	NA	NA		0	F6	34.8211711556595	NA	NA		0	G6	35.5706093066179	NA	NA		0	H6	21.0497373979186	NA	NA		0	T pos 9/6	E12	32.9299935636495	NA	NA		0	E11	55	NA
Abs Quant/2nd Derivative Max for New Subset 1	160208_Abs Quant/2nd Derivative Max for New Subset 1	160208_351 004_Abs Quant/2nd Derivative Max for New Subset 1	160208_351004_6_Abs Quant/2nd Derivative Max for New Subset 1	A6	55	NA	NA		0	B6	55	NA	NA		0	C6	55	NA	NA		0	F6	36.2751893114294	NA	NA		0	G6	35.3226049825478	NA	NA		0	H6	20.1988971866498	NA	NA		0	T pos 9/6	E12	33.6675361481068	NA	NA		0	E11	55	NA
Abs Quant/2nd Derivative Max for New Subset 1	160225_Abs Quant/2nd Derivative Max for New Subset 1	160225_543 728_Abs Quant/2nd Derivative Max for New Subset 1	160225_543728_9_Abs Quant/2nd Derivative Max for New Subset 1	A9	55	NA	NA		0	B9	55	NA	NA		0	C9	55	NA	NA		0	F9	38.3772205824766	NA	NA		0	G9	36.7724396604903	NA	NA		0	H9	17.7806457550224	NA	NA		0	T pos 9/14	E12	33.3401967243013	NA	NA		0	E11	55	NA
Abs Quant/2nd Derivative Max for New Subset 1	160210_Abs Quant/2nd Derivative Max for New Subset 1	160210_393 208_Abs Quant/2nd Derivative Max for New Subset 1	160210_393208_6_Abs Quant/2nd Derivative Max for New Subset 1	A6	55	NA	NA		0	B6	55	NA	NA		0	C6	55	NA	NA		0	F6	36.7091629437178	NA	NA		0	G6	37.0622804306428	NA	NA		0	H6	16.8721063109178	NA	NA		0	T pos 9/7	E12	34.3479336429387	NA	NA		0	E11	55	NA
Abs Quant/2nd Derivative Max for New Subset 1	161018_Abs Quant/2nd Derivative Max for New Subset 1	161018_2 910 755_Abs Quant/2nd Derivative Max for New Subset 1	161018_2910755_7_Abs Quant/2nd Derivative Max for New Subset 1	A7	55	NA	NA		0	B7	55	NA	NA		0	C7	55	NA	NA		0	F7	34.4494802211688	NA	NA		0	G7	35.5113879434326	NA	NA		0	H7	33.8676336384227	NA	NA		0	T pos TPOS12/10	E12	34.2235883850368	NA	NA		0	E11	55	NA
Abs Quant/2nd Derivative Max for New Subset 1	160810_Abs Quant/2nd Derivative Max for New Subset 1	160810_2 211 722_Abs Quant/2nd Derivative Max for New Subset 1	160810_2211722_6_Abs Quant/2nd Derivative Max for New Subset 1	A6	55	NA	NA		0	B6	55	NA	NA		0	C6	55	NA	NA		0	F6	37.5341020397298	NA	NA		0	G6	32.6673196726406	NA	NA		0	H6	26.2899837604503	NA	NA		0	T pos 11/17	E12	33.5379451120649	NA	NA		0	E11	55	NA
Abs Quant/2nd Derivative Max for New Subset 1	161201_Abs Quant/2nd Derivative Max for New Subset 1	161201_3 333 987_Abs Quant/2nd Derivative Max for New Subset 1	161201_3333987_12_Abs Quant/2nd Derivative Max for New Subset 1	A12	55	NA	NA		0	B12	55	NA	NA		0	C12	55	NA	NA		0	F12	33.5369075405681	NA	NA		0	G12	37.7421450039482	NA	NA		0	H12	20.6543959812503	NA	NA		0	T pos TPOS12/22	E12	32.1972994570318	NA	NA		0	E11	55	NA
Abs Quant/2nd Derivative Max for New Subset 1	160801_Abs Quant/2nd Derivative Max for New Subset 1	160801_2 111 485_Abs Quant/2nd Derivative Max for New Subset 1	160801_2111485_7_Abs Quant/2nd Derivative Max for New Subset 1	A7	55	NA	NA		0	B7	55	NA	NA		0	C7	55	NA	NA		0	F7	34.7071697161329	NA	NA		0	G7	35.472714889406	NA	NA		0	H7	20.0048265744482	NA	NA		0	T pos 11/14	E12	32.7233287473365	NA	NA		0	E11	55	NA
Abs Quant/2nd Derivative Max for New Subset 1	160317_Abs Quant/2nd Derivative Max for New Subset 1	160317_743 816_Abs Quant/2nd Derivative Max for New Subset 1	160317_743816_9_Abs Quant/2nd Derivative Max for New Subset 1	A9	55	NA	NA		0	B9	55	NA	NA		0	C9	55	NA	NA		0	F9	34.4897893641914	NA	NA		0	G9	37.5831267679218	NA	NA		0	H9	20.6135628765294	NA	NA		0	T pos 9/25	E12	32.9485949734019	NA	NA		0	E11	55	NA
Abs Quant/2nd Derivative Max for New Subset 1	160121_Abs Quant/2nd Derivative Max for New Subset 1	160121_182 350_Abs Quant/2nd Derivative Max for New Subset 1	160121_182350_4_Abs Quant/2nd Derivative Max for New Subset 1	A4	55	NA	NA		0	B4	55	NA	NA		0	C4	55	NA	NA		0	F4	36.7499995056723	NA	NA		0	G4	35.4385939921341	NA	NA		0	H4	29.0209235066789	NA	NA		0	T pos 8/27	E12	33.5003150635169	NA	NA		0	E11	55	NA
Abs Quant/2nd Derivative Max for New Subset 1	160428-b_Abs Quant/2nd Derivative Max for New Subset 1	160428-b_1 173 153_Abs Quant/2nd Derivative Max for New Subset 1	160428-b_1173153_6_Abs Quant/2nd Derivative Max for New Subset 1	A6	55	NA	NA		0	B6	55	NA	NA		0	C6	55	NA	NA		0	F6	33.6321038467374	NA	NA		0	G6	34.5461203040203	NA	NA		0	H6	19.8480926629883	NA	NA		0	T pos 10/12	E12	32.5265927896094	NA	NA		0	E11	55	NA
Abs Quant/2nd Derivative Max for New Subset 1	160512_Abs Quant/2nd Derivative Max for New Subset 1	160512_1 313 394_Abs Quant/2nd Derivative Max for New Subset 1	160512_1313394_5_Abs Quant/2nd Derivative Max for New Subset 1	A5	55	NA	NA		0	B5	55	NA	NA		0	C5	55	NA	NA		0	F5	34.6931073717294	NA	NA		0	G5	35.7560573801622	NA	NA		0	H5	17.1683589178558	NA	NA		0	T pos 10/16	E12	34.5899371761004	NA	NA		0	E11	55	NA
Abs Quant/2nd Derivative Max for New Subset 1	160222_Abs Quant/2nd Derivative Max for New Subset 1	160222_500 971_Abs Quant/2nd Derivative Max for New Subset 1	160222_500971_8_Abs Quant/2nd Derivative Max for New Subset 1	A8	55	NA	NA		0	B8	55	NA	NA		0	C8	55	NA	NA		0	F8	36.095483016025	NA	NA		0	G8	34.20063685606	NA	NA		0	H8	19.8266998241304	NA	NA		0	T pos 9/11	E12	35.8077135913798	NA	NA		0	E11	55	NA
Abs Quant/2nd Derivative Max for New Subset 1	161229_Abs Quant/2nd Derivative Max for New Subset 1	161229_3 612 664_Abs Quant/2nd Derivative Max for New Subset 1	161229_3612664_5_Abs Quant/2nd Derivative Max for New Subset 1	A5	55	NA	NA		0	B5	55	NA	NA		0	C5	55	NA	NA		0	F5	34.1018507519038	NA	NA		0	G5	34.2812216649735	NA	NA		0	H5	18.5411232223536	NA	NA		0	T pos TPOS13/1	E12	33.4794065695095	NA	NA		0	E11	55	NA
Abs Quant/2nd Derivative Max for New Subset 1	160907_Abs Quant/2nd Derivative Max for New Subset 1	160907_2 492 468_Abs Quant/2nd Derivative Max for New Subset 1	160907_2492468_3_Abs Quant/2nd Derivative Max for New Subset 1	A3	55	NA	NA		0	B3	55	NA	NA		0	C3	55	NA	NA		0	F3	34.2126561185488	NA	NA		0	G3	34.0814457867393	NA	NA		0	H3	19.5805859348877	NA	NA		0	T pos 11/26	E12	55	NA	NA		0	E11	55	NA
Abs Quant/2nd Derivative Max for New Subset 1	160614_Abs Quant/2nd Derivative Max for New Subset 1	160614_1 650 864_Abs Quant/2nd Derivative Max for New Subset 1	160614_1650864_8_Abs Quant/2nd Derivative Max for New Subset 1	A8	55	NA	NA		0	B8	55	NA	NA		0	C8	55	NA	NA		0	F8	34.6487222352185	NA	NA		0	G8	34.4375404770057	NA	NA		0	H8	26.2395886859344	NA	NA		0	T pos 10/26	E12	32.7498502136248	NA	NA		0	E11	55	NA
Abs Quant/2nd Derivative Max for New Subset 1	160407_Abs Quant/2nd Derivative Max for New Subset 1	160407_973 136_Abs Quant/2nd Derivative Max for New Subset 1	160407_973136_12_Abs Quant/2nd Derivative Max for New Subset 1	A12	55	NA	NA		0	B12	55	NA	NA		0	C12	55	NA	NA		0	F12	35.5853732038299	NA	NA		0	G12	35.1368130095506	NA	NA		0	H12	19.0389376794051	NA	NA		0	T pos 10/4	E12	33.8581551216228	NA	NA		0	E11	55	NA
Abs Quant/2nd Derivative Max for New Subset 1	160715_Abs Quant/2nd Derivative Max for New Subset 1	160715_1 933 785_Abs Quant/2nd Derivative Max for New Subset 1	160715_1933785_7_Abs Quant/2nd Derivative Max for New Subset 1	A7	55	NA	NA		0	B7	55	NA	NA		0	C7	55	NA	NA		0	F7	37.1233457950932	NA	NA		0	G7	37.4503182586802	NA	NA		0	H7	17.2951249421788	NA	NA		0	T pos 11/8	E12	32.710158516252	NA	NA		0	E11	55	NA
Abs Quant/2nd Derivative Max for New Subset 1	160905_Abs Quant/2nd Derivative Max for New Subset 1	160905_2 443 013_Abs Quant/2nd Derivative Max for New Subset 1	160905_2443013_4_Abs Quant/2nd Derivative Max for New Subset 1	A4	55	NA	NA		0	B4	55	NA	NA		0	C4	55	NA	NA		0	F4	33.6879644474312	NA	NA		0	G4	33.9365129842048	NA	NA		0	H4	25.2053152548393	NA	NA		0	T pos 11/25	E12	32.1684047469955	NA	NA		0	E11	55	NA
Abs Quant/2nd Derivative Max for New Subset 1	160229_Abs Quant/2nd Derivative Max for New Subset 1	160229_570 764_Abs Quant/2nd Derivative Max for New Subset 1	160229_570764_7_Abs Quant/2nd Derivative Max for New Subset 1	A7	55	NA	NA		0	B7	55	NA	NA		0	C7	55	NA	NA		0	F7	34.9367827717264	NA	NA		0	G7	37.1576947398764	NA	NA		0	H7	27.6512971683309	NA	NA		0	T pos 9/15	E12	34.961869774148	NA	NA		0	E11	55	NA
Abs Quant/2nd Derivative Max for New Subset 1	160321_Abs Quant/2nd Derivative Max for New Subset 1	160321_772 908_Abs Quant/2nd Derivative Max for New Subset 1	160321_772908_6_Abs Quant/2nd Derivative Max for New Subset 1	A6	55	NA	NA		0	B6	55	NA	NA		0	C6	55	NA	NA		0	F6	33.8984123968204	NA	NA		0	G6	34.5600030248863	NA	NA		0	H6	19.0317037776957	NA	NA		0	T pos 9/26	E12	33.9918313493258	NA	NA		0	E11	55	NA
Abs Quant/2nd Derivative Max for New Subset 1	160729B_Abs Quant/2nd Derivative Max for New Subset 1	160729B_2 101 335_Abs Quant/2nd Derivative Max for New Subset 1	160729B_2101335_5_Abs Quant/2nd Derivative Max for New Subset 1	A5	55	NA	NA		0	B5	55	NA	NA		0	C5	55	NA	NA		0	F5	35.4886686985723	NA	NA		0	G5	35.0592875506243	NA	NA		0	H5	20.2140339373356	NA	NA		0	T pos 11/14	E12	33.987204321226	NA	NA		0	E11	55	NA
Abs Quant/2nd Derivative Max for New Subset 1	161214_Abs Quant/2nd Derivative Max for New Subset 1	161214_3 472 552_Abs Quant/2nd Derivative Max for New Subset 1	161214_3472552_7_Abs Quant/2nd Derivative Max for New Subset 1	A7	55	NA	NA		0	B7	55	NA	NA		0	C7	55	NA	NA		0	F7	34.2517089448507	NA	NA		0	G7	34.865427137273	NA	NA		0	H7	20.7196491654997	NA	NA		0	T pos TPOS12/25	E12	34.1250920101508	NA	NA		0	E11	55	NA
Abs Quant/2nd Derivative Max for New Subset 1	160115bis_Abs Quant/2nd Derivative Max for New Subset 1	160115bis_113 550_Abs Quant/2nd Derivative Max for New Subset 1	160115bis_113550_2_Abs Quant/2nd Derivative Max for New Subset 1	A2	55	NA	NA		0	B2	55	NA	NA		0	C2	55	NA	NA		0	F2	35.4567730318804	NA	NA		0	G2	34.8286978124542	NA	NA		0	H2	30.7969006278474	NA	NA		0	T pos 8/24	E12	33.2300340607399	NA	NA		0	E11	55	NA
Abs Quant/2nd Derivative Max for New Subset 1	160630_Abs Quant/2nd Derivative Max for New Subset 1	160630_1 800 518_Abs Quant/2nd Derivative Max for New Subset 1	160630_1800518_6_Abs Quant/2nd Derivative Max for New Subset 1	A6	55	NA	NA		0	B6	55	NA	NA		0	C6	55	NA	NA		0	F6	34.9946038179836	NA	NA		0	G6	37.4856960885707	NA	NA		0	H6	19.6784331236094	NA	NA		0	T pos 11/4	E12	33.4921743671028	NA	NA		0	E11	55	NA
Abs Quant/2nd Derivative Max for New Subset 1	161124_Abs Quant/2nd Derivative Max for New Subset 1	161124_3 270 780_Abs Quant/2nd Derivative Max for New Subset 1	161124_3270780_7_Abs Quant/2nd Derivative Max for New Subset 1	A7	55	NA	NA		0	B7	55	NA	NA		0	C7	55	NA	NA		0	F7	34.5191562207456	NA	NA		0	G7	36.4891365931565	NA	NA		0	H7	23.1671147358653	NA	NA		0	T pos TPOS12/19	E12	33.8662610674869	NA	NA		0	E11	55	NA
Abs Quant/2nd Derivative Max for New Subset 1	160913_Abs Quant/2nd Derivative Max for New Subset 1	160913_2 523 182_Abs Quant/2nd Derivative Max for New Subset 1	160913_2523182_6_Abs Quant/2nd Derivative Max for New Subset 1	A6	55	NA	NA		0	B6	55	NA	NA		0	C6	55	NA	NA		0	F6	33.5093412351933	NA	NA		0	G6	35.518699095111	NA	NA		0	H6	25.4517155928088	NA	NA		0	T pos TPOS11/28	E12	32.8860265965264	NA	NA		0	E11	55	NA
Abs Quant/2nd Derivative Max for New Subset 1	160630_Abs Quant/2nd Derivative Max for New Subset 1	160630_1 803 449_Abs Quant/2nd Derivative Max for New Subset 1	160630_1803449_8_Abs Quant/2nd Derivative Max for New Subset 1	A8	55	NA	NA		0	B8	55	NA	NA		0	C8	55	NA	NA		0	F8	34.5138220791488	NA	NA		0	G8	34.0485589300524	NA	NA		0	H8	18.4462297175821	NA	NA		0	T pos 11/4	E12	33.4921743671028	NA	NA		0	E11	55	NA
Abs Quant/2nd Derivative Max for New Subset 1	160811_Abs Quant/2nd Derivative Max for New Subset 1	160811_2 220 690_Abs Quant/2nd Derivative Max for New Subset 1	160811_2220690_6_Abs Quant/2nd Derivative Max for New Subset 1	A6	55	NA	NA		0	B6	55	NA	NA		0	C6	55	NA	NA		0	F6	35.476528984819	NA	NA		0	G6	34.0615052058275	NA	NA		0	H6	20.3118602677353	NA	NA		0	T pos 11/17	E12	33.6813325375098	NA	NA		0	E11	55	NA
Abs Quant/2nd Derivative Max for New Subset 1	160216_Abs Quant/2nd Derivative Max for New Subset 1	160216_462 191_Abs Quant/2nd Derivative Max for New Subset 1	160216_462191_8_Abs Quant/2nd Derivative Max for New Subset 1	A8	55	NA	NA		0	B8	55	NA	NA		0	C8	55	NA	NA		0	F8	38.0428168988634	NA	NA		0	G8	55	NA	NA		0	H8	19.0721468155301	NA	NA		0	T pos 9/9	E12	33.8630730027979	NA	NA		0	E11	55	NA
Abs Quant/2nd Derivative Max for New Subset 1	160812_Abs Quant/2nd Derivative Max for New Subset 1	160812_2 232 787_Abs Quant/2nd Derivative Max for New Subset 1	160812_2232787_5_Abs Quant/2nd Derivative Max for New Subset 1	A5	55	NA	NA		0	B5	55	NA	NA		0	C5	55	NA	NA		0	F5	35.4735226173993	NA	NA		0	G5	34.8407975586736	NA	NA		0	H5	22.2597037208335	NA	NA		0	T pos 11/19	E12	33.7587418044143	NA	NA		0	E11	55	NA
Abs Quant/2nd Derivative Max for New Subset 1	160311_Abs Quant/2nd Derivative Max for New Subset 1	160311_683 087_Abs Quant/2nd Derivative Max for New Subset 1	160311_683087_6_Abs Quant/2nd Derivative Max for New Subset 1	A6	55	NA	NA		0	B6	55	NA	NA		0	C6	55	NA	NA		0	F6	36.6027248867794	NA	NA		0	G6	38.7303302001059	NA	NA		0	H6	28.9405514579473	NA	NA		0	T pos 9/22	E12	32.1640227091596	NA	NA		0	E11	55	NA
Abs Quant/2nd Derivative Max for New Subset 1	160829_Abs Quant/2nd Derivative Max for New Subset 1	160829_2 382 762_Abs Quant/2nd Derivative Max for New Subset 1	160829_2382762_5_Abs Quant/2nd Derivative Max for New Subset 1	A5	55	NA	NA		0	B5	55	NA	NA		0	C5	55	NA	NA		0	F5	35.5662181348095	NA	NA		0	G5	36.2965384865289	NA	NA		0	H5	17.2802799423997	NA	NA		0	T pos 11/23	E12	32.7054307302393	NA	NA		0	E11	55	NA
Abs Quant/2nd Derivative Max for New Subset 1	160811_Abs Quant/2nd Derivative Max for New Subset 1	160811_2 221 881_Abs Quant/2nd Derivative Max for New Subset 1	160811_2221881_7_Abs Quant/2nd Derivative Max for New Subset 1	A7	55	NA	NA		0	B7	55	NA	NA		0	C7	55	NA	NA		0	F7	34.6952268596296	NA	NA		0	G7	36.1784850335289	NA	NA		0	H7	19.6024978356611	NA	NA		0	T pos 11/17	E12	33.6813325375098	NA	NA		0	E11	55	NA
Abs Quant/2nd Derivative Max for New Subset 1	160518_Abs Quant/2nd Derivative Max for New Subset 1	160518_1 381 586_Abs Quant/2nd Derivative Max for New Subset 1	160518_1381586_7_Abs Quant/2nd Derivative Max for New Subset 1	A7	55	NA	NA		0	B7	55	NA	NA		0	C7	55	NA	NA		0	F7	37.0111701931208	NA	NA		0	G7	37.0533452380193	NA	NA		0	H7	18.230420116151	NA	NA		0	T pos 10/17	E12	34.2857945529721	NA	NA		0	E11	55	NA
Abs Quant/2nd Derivative Max for New Subset 1	160309_Abs Quant/2nd Derivative Max for New Subset 1	160309_672 102_Abs Quant/2nd Derivative Max for New Subset 1	160309_672102_6_Abs Quant/2nd Derivative Max for New Subset 1	A6	55	NA	NA		0	B6	55	NA	NA		0	C6	55	NA	NA		0	F6	35.7865850807921	NA	NA		0	G6	36.0111547503304	NA	NA		0	H6	18.8249258470692	NA	NA		0	T pos 9/20	E12	31.9443264072098	NA	NA		0	E11	55	NA
Abs Quant/2nd Derivative Max for New Subset 1	160229_Abs Quant/2nd Derivative Max for New Subset 1	160229_572 231_Abs Quant/2nd Derivative Max for New Subset 1	160229_572231_10_Abs Quant/2nd Derivative Max for New Subset 1	A10	55	NA	NA		0	B10	55	NA	NA		0	C10	55	NA	NA		0	F10	39.6955596351491	NA	NA		0	G10	36.6382042772063	NA	NA		0	H10	17.9059982804903	NA	NA		0	T pos 9/15	E12	34.961869774148	NA	NA		0	E11	55	NA
Abs Quant/2nd Derivative Max for New Subset 1	160229_Abs Quant/2nd Derivative Max for New Subset 1	160229_562 925_Abs Quant/2nd Derivative Max for New Subset 1	160229_562925_2_Abs Quant/2nd Derivative Max for New Subset 1	A2	55	NA	NA		0	B2	55	NA	NA		0	C2	55	NA	NA		0	F2	37.1701035092765	NA	NA		0	G2	36.1909396427335	NA	NA		0	H2	19.8138704517764	NA	NA		0	T pos 9/15	E12	34.961869774148	NA	NA		0	E11	55	NA
Abs Quant/2nd Derivative Max for New Subset 1	160108_Abs Quant/2nd Derivative Max for New Subset 1	160108_42 007_Abs Quant/2nd Derivative Max for New Subset 1	160108_42007_4_Abs Quant/2nd Derivative Max for New Subset 1	A4	55	NA	NA		0	B4	55	NA	NA		0	C4	55	NA	NA		0	F4	35.7241996680704	NA	NA		0	G4	36.0475553909734	NA	NA		0	H4	22.5241635327757	NA	NA		0	T pos 8/21	E12	32.8567881923542	NA	NA		0	E11	55	NA
Abs Quant/2nd Derivative Max for New Subset 1	160126_Abs Quant/2nd Derivative Max for New Subset 1	160126_222 919_Abs Quant/2nd Derivative Max for New Subset 1	160126_222919_9_Abs Quant/2nd Derivative Max for New Subset 1	A9	55	NA	NA		0	B9	55	NA	NA		0	C9	55	NA	NA		0	F9	36.2754776467098	NA	NA		0	G9	35.082947236241	NA	NA		0	H9	20.5004229857037	NA	NA		0	T pos 9/1	E12	32.6453103301359	NA	NA		0	E11	55	NA
Abs Quant/2nd Derivative Max for New Subset 1	160118_Abs Quant/2nd Derivative Max for New Subset 1	160118_121 223_Abs Quant/2nd Derivative Max for New Subset 1	160118_121223_3_Abs Quant/2nd Derivative Max for New Subset 1	A3	55	NA	NA		0	B3	55	NA	NA		0	C3	55	NA	NA		0	F3	33.8820175966939	NA	NA		0	G3	35.4880928562771	NA	NA		0	H3	22.7239403055792	NA	NA		0	T pos 8/25	E12	34.1457128979982	NA	NA		0	E11	55	NA
Abs Quant/2nd Derivative Max for New Subset 1	160217_Abs Quant/2nd Derivative Max for New Subset 1	160217_462 233_Abs Quant/2nd Derivative Max for New Subset 1	160217_462233_2_Abs Quant/2nd Derivative Max for New Subset 1	A2	55	NA	NA		0	B2	55	NA	NA		0	C2	55	NA	NA		0	F2	36.0025703585712	NA	NA		0	G2	35.2006762123871	NA	NA		0	H2	20.9238117488581	NA	NA		0	T pos 9/9	E12	32.6248846076303	NA	NA		0	E11	55	NA
Abs Quant/2nd Derivative Max for New Subset 1	161103_Abs Quant/2nd Derivative Max for New Subset 1	161103_3 051 001_Abs Quant/2nd Derivative Max for New Subset 1	161103_3051001_9_Abs Quant/2nd Derivative Max for New Subset 1	A9	55	NA	NA		0	B9	55	NA	NA		0	C9	55	NA	NA		0	F9	35.0178041275265	NA	NA		0	G9	32.2864988955381	NA	NA		0	H9	21.5765804551076	NA	NA		0	T pos TPOS12/14	E12	33.768614572662	NA	NA		0	E11	55	NA
Abs Quant/2nd Derivative Max for New Subset 1	160225_Abs Quant/2nd Derivative Max for New Subset 1	160225_543 717_Abs Quant/2nd Derivative Max for New Subset 1	160225_543717_8_Abs Quant/2nd Derivative Max for New Subset 1	A8	55	NA	NA		0	B8	55	NA	NA		0	C8	55	NA	NA		0	F8	34.5755427356843	NA	NA		0	G8	34.2639921682035	NA	NA		0	H8	19.5385122857391	NA	NA		0	T pos 9/14	E12	33.3401967243013	NA	NA		0	E11	55	NA
Abs Quant/2nd Derivative Max for New Subset 1	160119bis_Abs Quant/2nd Derivative Max for New Subset 1	160119bis_140 720_Abs Quant/2nd Derivative Max for New Subset 1	160119bis_140720_6_Abs Quant/2nd Derivative Max for New Subset 1	A6	55	NA	NA		0	B6	55	NA	NA		0	C6	55	NA	NA		0	F6	36.1864069822603	NA	NA		0	G6	36.9672590865898	NA	NA		0	H6	23.4349487946937	NA	NA		0	T pos 8/26	E12	34.283088503048	NA	NA		0	E11	55	NA
Abs Quant/2nd Derivative Max for New Subset 1	161209_Abs Quant/2nd Derivative Max for New Subset 1	161209_3 423 330_Abs Quant/2nd Derivative Max for New Subset 1	161209_3423330_10_Abs Quant/2nd Derivative Max for New Subset 1	A10	55	NA	NA		0	B10	55	NA	NA		0	C10	55	NA	NA		0	F10	37.8838325792854	NA	NA		0	G10	55	NA	NA		0	H10	24.4648592724632	NA	NA		0	T pos TPOS12/24	E12	33.7829002258727	NA	NA		0	E11	55	NA
Abs Quant/2nd Derivative Max for New Subset 1	161026_Abs Quant/2nd Derivative Max for New Subset 1	161026_3 002 551_Abs Quant/2nd Derivative Max for New Subset 1	161026_3002551_10_Abs Quant/2nd Derivative Max for New Subset 1	A10	55	NA	NA		0	B10	55	NA	NA		0	C10	55	NA	NA		0	F10	36.2805405556816	NA	NA		0	G10	35.0018524518604	NA	NA		0	H10	28.7194188489456	NA	NA		0	T pos TPOS12/13	E12	33.1140836332941	NA	NA		0	E11	55	NA
Abs Quant/2nd Derivative Max for New Subset 1	160311_Abs Quant/2nd Derivative Max for New Subset 1	160311_683 061_Abs Quant/2nd Derivative Max for New Subset 1	160311_683061_4_Abs Quant/2nd Derivative Max for New Subset 1	A4	55	NA	NA		0	B4	55	NA	NA		0	C4	55	NA	NA		0	F4	33.7910368846704	NA	NA		0	G4	35.5231860489304	NA	NA		0	H4	33.6897954560318	NA	NA		0	T pos 9/22	E12	32.1640227091596	NA	NA		0	E11	55	NA
Abs Quant/2nd Derivative Max for New Subset 1	160519_Abs Quant/2nd Derivative Max for New Subset 1	160519_1 391 155_Abs Quant/2nd Derivative Max for New Subset 1	160519_1391155_12_Abs Quant/2nd Derivative Max for New Subset 1	A12	55	NA	NA		0	B12	55	NA	NA		0	C12	55	NA	NA		0	F12	36.0041599990372	NA	NA		0	G12	36.4943300854868	NA	NA		0	H12	17.923906733802	NA	NA		0	T pos 10/18	E12	31.6414035158684	NA	NA		0	E11	55	NA
Abs Quant/2nd Derivative Max for New Subset 1	160420_Abs Quant/2nd Derivative Max for New Subset 1	160420_1 092 285_Abs Quant/2nd Derivative Max for New Subset 1	160420_1092285_4_Abs Quant/2nd Derivative Max for New Subset 1	A4	55	NA	NA		0	B4	55	NA	NA		0	C4	55	NA	NA		0	F4	36.429420071474	NA	NA		0	G4	37.5869690178847	NA	NA		0	H4	36.0551035215838	NA	NA		0	T pos 10/9	E12	33.8077166136774	NA	NA		0	E11	55	NA
Abs Quant/2nd Derivative Max for New Subset 1	161130_Abs Quant/2nd Derivative Max for New Subset 1	161130_3 292 438_Abs Quant/2nd Derivative Max for New Subset 1	161130_3292438_2_Abs Quant/2nd Derivative Max for New Subset 1	A2	55	NA	NA		0	B2	55	NA	NA		0	C2	55	NA	NA		0	F2	35.0655300468136	NA	NA		0	G2	35.9126161144277	NA	NA		0	H2	18.8377530036186	NA	NA		0	T pos TPOS12/21	E12	33.4278361377899	NA	NA		0	E11	55	NA
Abs Quant/2nd Derivative Max for New Subset 1	160418_Abs Quant/2nd Derivative Max for New Subset 1	160418_1 063 281_Abs Quant/2nd Derivative Max for New Subset 1	160418_1063281_3_Abs Quant/2nd Derivative Max for New Subset 1	A3	55	NA	NA		0	B3	55	NA	NA		0	C3	55	NA	NA		0	F3	33.9438614538728	NA	NA		0	G3	33.8507643219729	NA	NA		0	H3	22.7984884058621	NA	NA		0	T pos 10/8	E12	32.5619553997667	NA	NA		0	E11	55	NA
Abs Quant/2nd Derivative Max for New Subset 1	160928_Abs Quant/2nd Derivative Max for New Subset 1	160928_2 702 387_Abs Quant/2nd Derivative Max for New Subset 1	160928_2702387_3_Abs Quant/2nd Derivative Max for New Subset 1	A3	55	NA	NA		0	B3	55	NA	NA		0	C3	55	NA	NA		0	F3	36.0793195056379	NA	NA		0	G3	36.7369661827801	NA	NA		0	H3	20.8184521270532	NA	NA		0	T pos TPOS12/4	E12	33.525351761225	NA	NA		0	E11	55	NA
Abs Quant/2nd Derivative Max for New Subset 1	160711_Abs Quant/2nd Derivative Max for New Subset 1	160711_1 893 450_Abs Quant/2nd Derivative Max for New Subset 1	160711_1893450_11_Abs Quant/2nd Derivative Max for New Subset 1	A11	55	NA	NA		0	B11	55	NA	NA		0	C11	55	NA	NA		0	F11	37.6563107343468	NA	NA		0	G11	34.9171573289257	NA	NA		0	H11	18.9811078309657	NA	NA		0	T pos 11/6	E12	33.1043731411381	NA	NA		0	E11	55	NA
Abs Quant/2nd Derivative Max for New Subset 1	160406_Abs Quant/2nd Derivative Max for New Subset 1	160406_952 514_Abs Quant/2nd Derivative Max for New Subset 1	160406_952514_9_Abs Quant/2nd Derivative Max for New Subset 1	A9	55	NA	NA		0	B9	55	NA	NA		0	C9	55	NA	NA		0	F9	35.8661552114661	NA	NA		0	G9	35.2680420466614	NA	NA		0	H9	19.7502414311687	NA	NA		0	T pos 10/4	E12	34.0297846964238	NA	NA		0	E11	55	NA
Abs Quant/2nd Derivative Max for New Subset 1	160121_Abs Quant/2nd Derivative Max for New Subset 1	160121_183 443_Abs Quant/2nd Derivative Max for New Subset 1	160121_183443_9_Abs Quant/2nd Derivative Max for New Subset 1	A9	55	NA	NA		0	B9	55	NA	NA		0	C9	55	NA	NA		0	F9	35.0512682455316	NA	NA		0	G9	35.8157056757214	NA	NA		0	H9	19.185167667625	NA	NA		0	T pos 8/27	E12	33.5003150635169	NA	NA		0	E11	55	NA
Abs Quant/2nd Derivative Max for New Subset 1	160602_Abs Quant/2nd Derivative Max for New Subset 1	160602_1 513 436_Abs Quant/2nd Derivative Max for New Subset 1	160602_1513436_1_Abs Quant/2nd Derivative Max for New Subset 1	A1	55	NA	NA		0	B1	55	NA	NA		0	C1	55	NA	NA		0	F1	35.1127953545451	NA	NA		0	G1	34.2600466812638	NA	NA		0	H1	23.2852974784845	NA	NA		0	T pos 10/23	E12	33.4796529809962	NA	NA		0	E11	55	NA
Abs Quant/2nd Derivative Max for New Subset 1	160823_Abs Quant/2nd Derivative Max for New Subset 1	160823_2 350 885_Abs Quant/2nd Derivative Max for New Subset 1	160823_2350885_12_Abs Quant/2nd Derivative Max for New Subset 1	A12	55	NA	NA		0	B12	55	NA	NA		0	C12	55	NA	NA		0	F12	34.6087587504986	NA	NA		0	G12	36.5525468711707	NA	NA		0	H12	19.8594455724025	NA	NA		0	T pos 11/21	E12	33.2835834889797	NA	NA		0	E11	55	NA
Abs Quant/2nd Derivative Max for New Subset 1	160406_Abs Quant/2nd Derivative Max for New Subset 1	160406_951 841_Abs Quant/2nd Derivative Max for New Subset 1	160406_951841_3_Abs Quant/2nd Derivative Max for New Subset 1	A3	55	NA	NA		0	B3	55	NA	NA		0	C3	55	NA	NA		0	F3	34.9986994290068	NA	NA		0	G3	34.2216493574912	NA	NA		0	H3	24.9926720000298	NA	NA		0	T pos 10/4	E12	34.0297846964238	NA	NA		0	E11	55	NA
Abs Quant/2nd Derivative Max for New Subset 1	160322_Abs Quant/2nd Derivative Max for New Subset 1	160322_811 762_Abs Quant/2nd Derivative Max for New Subset 1	160322_811762_10_Abs Quant/2nd Derivative Max for New Subset 1	A10	55	NA	NA		0	B10	55	NA	NA		0	C10	55	NA	NA		0	F10	35.3201086857951	NA	NA		0	G10	35.6531807632995	NA	NA		0	H10	23.8947554616291	NA	NA		0	T pos 9/26	E12	33.0350288140315	NA	NA		0	E11	55	NA
Abs Quant/2nd Derivative Max for New Subset 1	160803_Abs Quant/2nd Derivative Max for New Subset 1	160803_2 151 853_Abs Quant/2nd Derivative Max for New Subset 1	160803_2151853_5_Abs Quant/2nd Derivative Max for New Subset 1	A5	55	NA	NA		0	B5	55	NA	NA		0	C5	55	NA	NA		0	F5	34.6593801370389	0.0535280652011556	NA		0	G5	33.7983528192628	0.0972246963877224	NA		0	H5	27.3410300735415	8.54327593710046	NA		0	T pos 11/15	E12	34.1691616355122	0.0751886036111327	NA		0	E11	55	NA
Abs Quant/2nd Derivative Max for New Subset 1	160108_Abs Quant/2nd Derivative Max for New Subset 1	160108_42 303_Abs Quant/2nd Derivative Max for New Subset 1	160108_42303_10_Abs Quant/2nd Derivative Max for New Subset 1	A10	55	NA	NA		0	B10	55	NA	NA		0	C10	55	NA	NA		0	F10	36.5075444136636	NA	NA		0	G10	36.548971400436	NA	NA		0	H10	19.0272778059025	NA	NA		0	T pos 8/21	E12	32.8567881923542	NA	NA		0	E11	55	NA
Abs Quant/2nd Derivative Max for New Subset 1	161025_Abs Quant/2nd Derivative Max for New Subset 1	161025_2 942 188_Abs Quant/2nd Derivative Max for New Subset 1	161025_2942188_1_Abs Quant/2nd Derivative Max for New Subset 1	A1	55	NA	NA		0	B1	55	NA	NA		0	C1	55	NA	NA		0	F1	34.5645747429027	NA	NA		0	G1	35.7076227480279	NA	NA		0	H1	21.0138551993484	NA	NA		0	T pos TPOS12/11	E12	33.0158973793258	NA	NA		0	E11	55	NA
Abs Quant/2nd Derivative Max for New Subset 1	160525_Abs Quant/2nd Derivative Max for New Subset 1	160525_1 441 061_Abs Quant/2nd Derivative Max for New Subset 1	160525_1441061_8_Abs Quant/2nd Derivative Max for New Subset 1	A8	55	NA	NA		0	B8	55	NA	NA		0	C8	55	NA	NA		0	F8	55	NA	NA		0	G8	55	NA	NA		0	H8	55	NA	NA		0	T pos 10/20	E12	32.7794846997998	NA	NA		0	E11	55	NA
Abs Quant/2nd Derivative Max for New Subset 1	160129_Abs Quant/2nd Derivative Max for New Subset 1	160129_270 626_Abs Quant/2nd Derivative Max for New Subset 1	160129_270626_7_Abs Quant/2nd Derivative Max for New Subset 1	A7	55	NA	NA		0	B7	55	NA	NA		0	C7	55	NA	NA		0	F7	36.2252920528395	NA	NA		0	G7	35.5502805189251	NA	NA		0	H7	19.2209535086199	NA	NA		0	T pos 9/2	E12	33.5471651762631	NA	NA		0	E11	55	NA
Abs Quant/2nd Derivative Max for New Subset 1	161214_Abs Quant/2nd Derivative Max for New Subset 1	161214_3 472 533_Abs Quant/2nd Derivative Max for New Subset 1	161214_3472533_3_Abs Quant/2nd Derivative Max for New Subset 1	A3	55	NA	NA		0	B3	55	NA	NA		0	C3	55	NA	NA		0	F3	35.4138126148422	NA	NA		0	G3	33.8440500213649	NA	NA		0	H3	22.2799484932097	NA	NA		0	T pos TPOS12/25	E12	34.1250920101508	NA	NA		0	E11	55	NA
Abs Quant/2nd Derivative Max for New Subset 1	160322_Abs Quant/2nd Derivative Max for New Subset 1	160322_810 586_Abs Quant/2nd Derivative Max for New Subset 1	160322_810586_3_Abs Quant/2nd Derivative Max for New Subset 1	A3	55	NA	NA		0	B3	55	NA	NA		0	C3	55	NA	NA		0	F3	34.1663251870649	NA	NA		0	G3	35.743930706299	NA	NA		0	H3	19.8904868372343	NA	NA		0	T pos 9/26	E12	33.0350288140315	NA	NA		0	E11	55	NA
Abs Quant/2nd Derivative Max for New Subset 1	161110_Abs Quant/2nd Derivative Max for New Subset 1	161110_3 133 609_Abs Quant/2nd Derivative Max for New Subset 1	161110_3133609_2_Abs Quant/2nd Derivative Max for New Subset 1	A2	55	NA	NA		0	B2	55	NA	NA		0	C2	55	NA	NA		0	F2	34.4745358906706	NA	NA		0	G2	35.6903242738776	NA	NA		0	H2	18.8099769416352	NA	NA		0	T pos TPOS12/16	E12	33.142807457505	NA	NA		0	E11	55	NA
Abs Quant/2nd Derivative Max for New Subset 1	161011_Abs Quant/2nd Derivative Max for New Subset 1	161011_2 841 889_Abs Quant/2nd Derivative Max for New Subset 1	161011_2841889_12_Abs Quant/2nd Derivative Max for New Subset 1	A12	55	NA	NA		0	B12	55	NA	NA		0	C12	55	NA	NA		0	F12	36.9196859418466	NA	NA		0	G12	34.4450394030427	NA	NA		0	H12	27.7191670441716	NA	NA		0	T pos TPOS12/8	E12	32.3014326797129	NA	NA		0	E11	55	NA
Abs Quant/2nd Derivative Max for New Subset 1	160114_Abs Quant/2nd Derivative Max for New Subset 1	160114_111 710_Abs Quant/2nd Derivative Max for New Subset 1	160114_111710_10_Abs Quant/2nd Derivative Max for New Subset 1	A10	55	NA	NA		0	B10	55	NA	NA		0	C10	55	NA	NA		0	F10	35.5792422420825	NA	NA		0	G10	37.1938037820464	NA	NA		0	H10	22.9988240186197	NA	NA		0	T pos 8/23	E12	35.2096363913587	NA	NA		0	E11	55	NA
Abs Quant/2nd Derivative Max for New Subset 1	160108_Abs Quant/2nd Derivative Max for New Subset 1	160108_42 141_Abs Quant/2nd Derivative Max for New Subset 1	160108_42141_9_Abs Quant/2nd Derivative Max for New Subset 1	A9	55	NA	NA		0	B9	55	NA	NA		0	C9	55	NA	NA		0	F9	35.3192819680103	NA	NA		0	G9	37.4512176976381	NA	NA		0	H9	19.3083585769767	NA	NA		0	T pos 8/21	E12	32.8567881923542	NA	NA		0	E11	55	NA
Abs Quant/2nd Derivative Max for New Subset 1	160128_Abs Quant/2nd Derivative Max for New Subset 1	160128_262 392_Abs Quant/2nd Derivative Max for New Subset 1	160128_262392_10_Abs Quant/2nd Derivative Max for New Subset 1	A10	55	NA	NA		0	B10	55	NA	NA		0	C10	55	NA	NA		0	F10	34.7899304910003	NA	NA		0	G10	34.7738075717301	NA	NA		0	H10	21.6212330263827	NA	NA		0	T pos 9/1	E12	32.5728073752205	NA	NA		0	E11	55	NA
Abs Quant/2nd Derivative Max for New Subset 1	160818_Abs Quant/2nd Derivative Max for New Subset 1	160818_2 302 711_Abs Quant/2nd Derivative Max for New Subset 1	160818_2302711_11_Abs Quant/2nd Derivative Max for New Subset 1	A11	55	NA	NA		0	B11	55	NA	NA		0	C11	55	NA	NA		0	F11	33.9288574293655	NA	NA		0	G11	34.7810548790599	NA	NA		0	H11	26.802399217049	NA	NA		0	T pos 11/19	E12	33.2785942469765	NA	NA		0	E11	55	NA
Abs Quant/2nd Derivative Max for New Subset 1	160316_Abs Quant/2nd Derivative Max for New Subset 1	160316_742 372_Abs Quant/2nd Derivative Max for New Subset 1	160316_742372_11_Abs Quant/2nd Derivative Max for New Subset 1	A11	55	NA	NA		0	B11	55	NA	NA		0	C11	55	NA	NA		0	F11	35.3041443524241	NA	NA		0	G11	35.019238012516	NA	NA		0	H11	20.517263759676	NA	NA		0	T pos 9/24	E12	33.0725952693577	NA	NA		0	E11	55	NA
Abs Quant/2nd Derivative Max for New Subset 1	160512_Abs Quant/2nd Derivative Max for New Subset 1	160512_1 313 079_Abs Quant/2nd Derivative Max for New Subset 1	160512_1313079_1_Abs Quant/2nd Derivative Max for New Subset 1	A1	55	NA	NA		0	B1	55	NA	NA		0	C1	55	NA	NA		0	F1	33.625298144601	NA	NA		0	G1	34.3023055398717	NA	NA		0	H1	18.9356626488787	NA	NA		0	T pos 10/16	E12	34.5899371761004	NA	NA		0	E11	55	NA
Abs Quant/2nd Derivative Max for New Subset 1	160425_Abs Quant/2nd Derivative Max for New Subset 1	160425_1 132 645_Abs Quant/2nd Derivative Max for New Subset 1	160425_1132645_1_Abs Quant/2nd Derivative Max for New Subset 1	A1	55	NA	NA		0	B1	55	NA	NA		0	C1	55	NA	NA		0	F1	36.3281755865466	NA	NA		0	G1	35.308129876977	NA	NA		0	H1	32.0370943070283	NA	NA		0	T pos 10/10	E12	33.656668984447	NA	NA		0	E11	55	NA
Abs Quant/2nd Derivative Max for New Subset 1	160608_Abs Quant/2nd Derivative Max for New Subset 1	160608_1 590 683_Abs Quant/2nd Derivative Max for New Subset 1	160608_1590683_7_Abs Quant/2nd Derivative Max for New Subset 1	A7	55	NA	NA		0	B7	55	NA	NA		0	C7	55	NA	NA		0	F7	35.3168965545375	NA	NA		0	G7	35.2537424124119	NA	NA		0	H7	18.9812637038415	NA	NA		0	T pos 10/24	E12	33.8125284485589	NA	NA		0	E11	55	NA
Abs Quant/2nd Derivative Max for New Subset 1	160923_Abs Quant/2nd Derivative Max for New Subset 1	160923_2 651 870_Abs Quant/2nd Derivative Max for New Subset 1	160923_2651870_9_Abs Quant/2nd Derivative Max for New Subset 1	A9	32.2644187158742	NA	NA		0	B9	32.1824177493184	NA	NA		0	C9	31.961526920879	NA	NA		0	F9	30.3353175187403	NA	NA		0	G9	30.189714180515	NA	NA		0	H9	17.4609315618209	NA	NA		0	T pos TPOS12/2	E12	34.5839875723987	NA	NA		0	E11	55	NA
Abs Quant/2nd Derivative Max for New Subset 1	160602_Abs Quant/2nd Derivative Max for New Subset 1	160602_1 532 033_Abs Quant/2nd Derivative Max for New Subset 1	160602_1532033_11_Abs Quant/2nd Derivative Max for New Subset 1	A11	55	NA	NA		0	B11	55	NA	NA		0	C11	55	NA	NA		0	F11	34.7933492797142	NA	NA		0	G11	36.564341217452	NA	NA		0	H11	29.1896455303829	NA	NA		0	T pos 10/23	E12	33.4796529809962	NA	NA		0	E11	55	NA
Abs Quant/2nd Derivative Max for New Subset 1	160322_Abs Quant/2nd Derivative Max for New Subset 1	160322_811 671_Abs Quant/2nd Derivative Max for New Subset 1	160322_811671_5_Abs Quant/2nd Derivative Max for New Subset 1	A5	55	NA	NA		0	B5	55	NA	NA		0	C5	55	NA	NA		0	F5	35.8301599321799	NA	NA		0	G5	35.0301330111199	NA	NA		0	H5	35.7599135250418	NA	NA		0	T pos 9/26	E12	33.0350288140315	NA	NA		0	E11	55	NA
Abs Quant/2nd Derivative Max for New Subset 1	160919_Abs Quant/2nd Derivative Max for New Subset 1	160919_2 602 723_Abs Quant/2nd Derivative Max for New Subset 1	160919_2602723_10_Abs Quant/2nd Derivative Max for New Subset 1	A10	55	NA	NA		0	B10	55	NA	NA		0	C10	55	NA	NA		0	F10	34.038293158772	NA	NA		0	G10	33.9538097443897	NA	NA		0	H10	28.4085767302441	NA	NA		0	T pos TPOS12/1	E12	34.0342412620405	NA	NA		0	E11	55	NA
Abs Quant/2nd Derivative Max for New Subset 1	160606_Abs Quant/2nd Derivative Max for New Subset 1	160606_1 543 343_Abs Quant/2nd Derivative Max for New Subset 1	160606_1543343_6_Abs Quant/2nd Derivative Max for New Subset 1	A6	55	NA	NA		0	B6	55	NA	NA		0	C6	55	NA	NA		0	F6	35.8716227578815	NA	NA		0	G6	38.472758396409	NA	NA		0	H6	18.0412057954363	NA	NA		0	T pos 10/23	E12	33.5862158404639	NA	NA		0	E11	55	NA
Abs Quant/2nd Derivative Max for New Subset 1	160203_Abs Quant/2nd Derivative Max for New Subset 1	160203_323 651_Abs Quant/2nd Derivative Max for New Subset 1	160203_323651_12_Abs Quant/2nd Derivative Max for New Subset 1	A12	55	NA	NA		0	B12	55	NA	NA		0	C12	55	NA	NA		0	F12	35.2067661633546	NA	NA		0	G12	34.9742816576745	NA	NA		0	H12	21.483111661411	NA	NA		0	T pos 9/4	E12	34.0538354489809	NA	NA		0	E11	55	NA
Abs Quant/2nd Derivative Max for New Subset 1	161129_Abs Quant/2nd Derivative Max for New Subset 1	161129_3 290 731_Abs Quant/2nd Derivative Max for New Subset 1	161129_3290731_10_Abs Quant/2nd Derivative Max for New Subset 1	A10	55	NA	NA		0	B10	55	NA	NA		0	C10	55	NA	NA		0	F10	55	NA	NA		0	G10	34.5552770672551	NA	NA		0	H10	21.502340628228	NA	NA		0	T pos TPOS12/20	E12	33.4884962651979	NA	NA		0	E11	55	NA
Abs Quant/2nd Derivative Max for New Subset 1	160309_Abs Quant/2nd Derivative Max for New Subset 1	160309_672 121_Abs Quant/2nd Derivative Max for New Subset 1	160309_672121_7_Abs Quant/2nd Derivative Max for New Subset 1	A7	55	NA	NA		0	B7	55	NA	NA		0	C7	55	NA	NA		0	F7	34.7681566605979	NA	NA		0	G7	37.3260671555664	NA	NA		0	H7	23.6331659679714	NA	NA		0	T pos 9/20	E12	31.9443264072098	NA	NA		0	E11	55	NA
Abs Quant/2nd Derivative Max for New Subset 1	160127_Abs Quant/2nd Derivative Max for New Subset 1	160127_251 931_Abs Quant/2nd Derivative Max for New Subset 1	160127_251931_10_Abs Quant/2nd Derivative Max for New Subset 1	A10	55	NA	NA		0	B10	55	NA	NA		0	C10	55	NA	NA		0	F10	32.8609099014199	NA	NA		0	G10	38.1864935666531	NA	NA		0	H10	20.9625835399635	NA	NA		0	T pos 9/1	E12	33.5021499196339	NA	NA		0	E11	55	NA
Abs Quant/2nd Derivative Max for New Subset 1	160308_Abs Quant/2nd Derivative Max for New Subset 1	160308_671 861_Abs Quant/2nd Derivative Max for New Subset 1	160308_671861_10_Abs Quant/2nd Derivative Max for New Subset 1	A10	55	NA	NA		0	B10	55	NA	NA		0	C10	55	NA	NA		0	F10	35.5156420755133	NA	NA		0	G10	34.866647777908	NA	NA		0	H10	20.639324054404	NA	NA		0	T pos 9/20	E12	33.6509466542099	NA	NA		0	E11	55	NA
Abs Quant/2nd Derivative Max for New Subset 1	161108_Abs Quant/2nd Derivative Max for New Subset 1	161108_3 090 785_Abs Quant/2nd Derivative Max for New Subset 1	161108_3090785_8_Abs Quant/2nd Derivative Max for New Subset 1	A8	55	NA	NA		0	B8	55	NA	NA		0	C8	55	NA	NA		0	F8	37.159110786536	NA	NA		0	G8	35.0901132301137	NA	NA		0	H8	22.4217596628653	NA	NA		0	T pos TPOS12/15	E12	32.7079991646878	NA	NA		0	E11	55	NA
Abs Quant/2nd Derivative Max for New Subset 1	161216_Abs Quant/2nd Derivative Max for New Subset 1	161216_3 483 711_Abs Quant/2nd Derivative Max for New Subset 1	161216_3483711_3_Abs Quant/2nd Derivative Max for New Subset 1	A3	55	NA	NA		0	B3	55	NA	NA		0	C3	55	NA	NA		0	F3	35.6910125440355	NA	NA		0	G3	35.5566716511129	NA	NA		0	H3	19.285169190887	NA	NA		0	T pos TPOS12/26	E12	33.5114658736611	NA	NA		0	E11	55	NA
Abs Quant/2nd Derivative Max for New Subset 1	160804b_Abs Quant/2nd Derivative Max for New Subset 1	160804b_2 153 007_Abs Quant/2nd Derivative Max for New Subset 1	160804b_2153007_11_Abs Quant/2nd Derivative Max for New Subset 1	A11	55	NA	NA		0	B11	55	NA	NA		0	C11	55	NA	NA		0	F11	36.7775716380485	NA	NA		0	G11	35.6610355079586	NA	NA		0	H11	21.8294033892546	NA	NA		0	T pos 11/15	E12	34.1104438187151	NA	NA		0	E11	55	NA
Abs Quant/2nd Derivative Max for New Subset 1	160318_Abs Quant/2nd Derivative Max for New Subset 1	160318_753 129_Abs Quant/2nd Derivative Max for New Subset 1	160318_753129_2_Abs Quant/2nd Derivative Max for New Subset 1	A2	55	NA	NA		0	B2	55	NA	NA		0	C2	55	NA	NA		0	F2	35.0377183905599	NA	NA		0	G2	34.9822099008483	NA	NA		0	H2	20.0739845670682	NA	NA		0	T pos 9/25	E12	33.3116457830381	NA	NA		0	E11	55	NA
Abs Quant/2nd Derivative Max for New Subset 1	160523_Abs Quant/2nd Derivative Max for New Subset 1	160523_1 391 333_Abs Quant/2nd Derivative Max for New Subset 1	160523_1391333_3_Abs Quant/2nd Derivative Max for New Subset 1	A3	55	NA	NA		0	B3	55	NA	NA		0	C3	55	NA	NA		0	F3	33.667145009906	NA	NA		0	G3	55	NA	NA		0	H3	18.0738012889221	NA	NA		0	T pos 10/19	E12	32.1283168979441	NA	NA		0	E11	55	NA
Abs Quant/2nd Derivative Max for New Subset 1	160323_Abs Quant/2nd Derivative Max for New Subset 1	160323_822 922_Abs Quant/2nd Derivative Max for New Subset 1	160323_822922_10_Abs Quant/2nd Derivative Max for New Subset 1	A10	55	NA	NA		0	B10	55	NA	NA		0	C10	55	NA	NA		0	F10	36.711239522483	NA	NA		0	G10	34.9654263554793	NA	NA		0	H10	19.9886029416982	NA	NA		0	T pos 9/27	E12	33.7682701948157	NA	NA		0	E11	55	NA
Abs Quant/2nd Derivative Max for New Subset 1	160608_Abs Quant/2nd Derivative Max for New Subset 1	160608_1 590 717_Abs Quant/2nd Derivative Max for New Subset 1	160608_1590717_9_Abs Quant/2nd Derivative Max for New Subset 1	A9	55	NA	NA		0	B9	55	NA	NA		0	C9	55	NA	NA		0	F9	35.4231952249825	NA	NA		0	G9	35.2390231322322	NA	NA		0	H9	18.2040331828346	NA	NA		0	T pos 10/24	E12	33.8125284485589	NA	NA		0	E11	55	NA
Abs Quant/2nd Derivative Max for New Subset 1	160315_Abs Quant/2nd Derivative Max for New Subset 1	160315_701 770_Abs Quant/2nd Derivative Max for New Subset 1	160315_701770_3_Abs Quant/2nd Derivative Max for New Subset 1	A3	55	NA	NA		0	B3	55	NA	NA		0	C3	55	NA	NA		0	F3	34.944843145753	NA	NA		0	G3	55	NA	NA		0	H3	21.0258604322276	NA	NA		0	T pos 9/23	E12	32.9773253412803	NA	NA		0	E11	55	NA
Abs Quant/2nd Derivative Max for New Subset 1	160415_Abs Quant/2nd Derivative Max for New Subset 1	160415_1 053 090_Abs Quant/2nd Derivative Max for New Subset 1	160415_1053090_9_Abs Quant/2nd Derivative Max for New Subset 1	A9	55	NA	NA		0	B9	55	NA	NA		0	C9	55	NA	NA		0	F9	35.1758115050956	NA	NA		0	G9	36.7067358723179	NA	NA		0	H9	22.1864358012949	NA	NA		0	T pos 10/7	E12	33.6165774363169	NA	NA		0	E11	55	NA
Abs Quant/2nd Derivative Max for New Subset 1	160111_Abs Quant/2nd Derivative Max for New Subset 1	160111_43 543_Abs Quant/2nd Derivative Max for New Subset 1	160111_43543_6_Abs Quant/2nd Derivative Max for New Subset 1	A6	55	NA	NA		0	B6	55	NA	NA		0	C6	55	NA	NA		0	F6	36.1781697806025	NA	NA		0	G6	35.9854994783481	NA	NA		0	H6	18.0454015797084	NA	NA		0	T pos 8/21	E12	33.574966257764	NA	NA		0	E11	55	NA
Abs Quant/2nd Derivative Max for New Subset 1	161011_Abs Quant/2nd Derivative Max for New Subset 1	161011_2 812 403_Abs Quant/2nd Derivative Max for New Subset 1	161011_2812403_3_Abs Quant/2nd Derivative Max for New Subset 1	A3	55	NA	NA		0	B3	55	NA	NA		0	C3	55	NA	NA		0	F3	34.1820201169671	NA	NA		0	G3	36.1876187957946	NA	NA		0	H3	35.8360670618545	NA	NA		0	T pos TPOS12/8	E12	32.3014326797129	NA	NA		0	E11	55	NA
Abs Quant/2nd Derivative Max for New Subset 1	160414_Abs Quant/2nd Derivative Max for New Subset 1	160414_1 033 566_Abs Quant/2nd Derivative Max for New Subset 1	160414_1033566_5_Abs Quant/2nd Derivative Max for New Subset 1	A5	55	NA	NA		0	B5	55	NA	NA		0	C5	55	NA	NA		0	F5	34.988028118817	NA	NA		0	G5	34.8427597362351	NA	NA		0	H5	19.5765151277017	NA	NA		0	T pos 10/7	E12	33.9576731399229	NA	NA		0	E11	55	NA
Abs Quant/2nd Derivative Max for New Subset 1	160602_Abs Quant/2nd Derivative Max for New Subset 1	160602_1 520 931_Abs Quant/2nd Derivative Max for New Subset 1	160602_1520931_3_Abs Quant/2nd Derivative Max for New Subset 1	A3	55	NA	NA		0	B3	55	NA	NA		0	C3	55	NA	NA		0	F3	37.2378040093816	NA	NA		0	G3	34.1342571064117	NA	NA		0	H3	28.6496908779496	NA	NA		0	T pos 10/23	E12	33.4796529809962	NA	NA		0	E11	55	NA
Abs Quant/2nd Derivative Max for New Subset 1	160908_Abs Quant/2nd Derivative Max for New Subset 1	160908_2 493 897_Abs Quant/2nd Derivative Max for New Subset 1	160908_2493897_4_Abs Quant/2nd Derivative Max for New Subset 1	A4	55	NA	NA		0	B4	55	NA	NA		0	C4	55	NA	NA		0	F4	39.1509210710679	NA	NA		0	G4	35.0271914434236	NA	NA		0	H4	16.9073504420236	NA	NA		0	T pos TPOS11/26	E12	33.5987308011448	NA	NA		0	E11	55	NA
Abs Quant/2nd Derivative Max for New Subset 1	161109_Abs Quant/2nd Derivative Max for New Subset 1	161109_3 133 058_Abs Quant/2nd Derivative Max for New Subset 1	161109_3133058_12_Abs Quant/2nd Derivative Max for New Subset 1	A12	55	NA	NA		0	B12	55	NA	NA		0	C12	55	NA	NA		0	F12	35.5951066934718	NA	NA		0	G12	34.9674233466846	NA	NA		0	H12	21.703317519026	NA	NA		0	T pos TPOS12/16	E12	33.4150948318696	NA	NA		0	E11	55	NA
Abs Quant/2nd Derivative Max for New Subset 1	160811_Abs Quant/2nd Derivative Max for New Subset 1	160811_2 213 185_Abs Quant/2nd Derivative Max for New Subset 1	160811_2213185_5_Abs Quant/2nd Derivative Max for New Subset 1	A5	55	NA	NA		0	B5	55	NA	NA		0	C5	55	NA	NA		0	F5	36.5442063219398	NA	NA		0	G5	36.9549976540985	NA	NA		0	H5	19.9492707412453	NA	NA		0	T pos 11/17	E12	33.6813325375098	NA	NA		0	E11	55	NA
Abs Quant/2nd Derivative Max for New Subset 1	160126_Abs Quant/2nd Derivative Max for New Subset 1	160126_221 264_Abs Quant/2nd Derivative Max for New Subset 1	160126_221264_5_Abs Quant/2nd Derivative Max for New Subset 1	A5	55	NA	NA		0	B5	55	NA	NA		0	C5	55	NA	NA		0	F5	35.2241419709442	NA	NA		0	G5	33.8934451265632	NA	NA		0	H5	25.4397740640437	NA	NA		0	T pos 9/1	E12	32.6453103301359	NA	NA		0	E11	55	NA
Abs Quant/2nd Derivative Max for New Subset 1	160525_Abs Quant/2nd Derivative Max for New Subset 1	160525_1 441 025_Abs Quant/2nd Derivative Max for New Subset 1	160525_1441025_7_Abs Quant/2nd Derivative Max for New Subset 1	A7	55	NA	NA		0	B7	55	NA	NA		0	C7	55	NA	NA		0	F7	34.291110546621	NA	NA		0	G7	35.0627420998398	NA	NA		0	H7	19.909371051315	NA	NA		0	T pos 10/20	E12	32.7794846997998	NA	NA		0	E11	55	NA
Abs Quant/2nd Derivative Max for New Subset 1	160217_Abs Quant/2nd Derivative Max for New Subset 1	160217_462 461_Abs Quant/2nd Derivative Max for New Subset 1	160217_462461_5_Abs Quant/2nd Derivative Max for New Subset 1	A5	55	NA	NA		0	B5	55	NA	NA		0	C5	55	NA	NA		0	F5	34.9197579279599	NA	NA		0	G5	34.9119267311072	NA	NA		0	H5	18.4542742631203	NA	NA		0	T pos 9/9	E12	32.6248846076303	NA	NA		0	E11	55	NA
Abs Quant/2nd Derivative Max for New Subset 1	160922_Abs Quant/2nd Derivative Max for New Subset 1	160922_2 643 455_Abs Quant/2nd Derivative Max for New Subset 1	160922_2643455_12_Abs Quant/2nd Derivative Max for New Subset 1	A12	55	NA	NA		0	B12	55	NA	NA		0	C12	55	NA	NA		0	F12	34.599265202789	NA	NA		0	G12	34.5345177609749	NA	NA		0	H12	20.1266592140594	NA	NA		0	T pos TPOS12/2	E12	32.6474939496168	NA	NA		0	E11	55	NA
Abs Quant/2nd Derivative Max for New Subset 1	161209_Abs Quant/2nd Derivative Max for New Subset 1	161209_3 411 867_Abs Quant/2nd Derivative Max for New Subset 1	161209_3411867_2_Abs Quant/2nd Derivative Max for New Subset 1	A2	55	NA	NA		0	B2	55	NA	NA		0	C2	55	NA	NA		0	F2	38.5195734457692	NA	NA		0	G2	55	NA	NA		0	H2	18.9877444681501	NA	NA		0	T pos TPOS12/24	E12	33.7829002258727	NA	NA		0	E11	55	NA
Abs Quant/2nd Derivative Max for New Subset 1	160330_Abs Quant/2nd Derivative Max for New Subset 1	160330_853 050_Abs Quant/2nd Derivative Max for New Subset 1	160330_853050_3_Abs Quant/2nd Derivative Max for New Subset 1	A3	55	NA	NA		0	B3	55	NA	NA		0	C3	55	NA	NA		0	F3	35.858157517476	NA	NA		0	G3	34.6415824052674	NA	NA		0	H3	33.6954761622106	NA	NA		0	T pos 10/1	E12	33.8835399387917	NA	NA		0	E11	55	NA
Abs Quant/2nd Derivative Max for New Subset 1	160725_Abs Quant/2nd Derivative Max for New Subset 1	160725_2 040 619_Abs Quant/2nd Derivative Max for New Subset 1	160725_2040619_12_Abs Quant/2nd Derivative Max for New Subset 1	A12	55	NA	NA		0	B12	55	NA	NA		0	C12	55	NA	NA		0	F12	35.1671256947664	NA	NA		0	G12	36.5997622067323	NA	NA		0	H12	19.0264359275118	NA	NA		0	T pos 11/11	E12	33.5221888148282	NA	NA		0	E11	55	NA
Abs Quant/2nd Derivative Max for New Subset 1	161004_Abs Quant/2nd Derivative Max for New Subset 1	161004_2 732 802_Abs Quant/2nd Derivative Max for New Subset 1	161004_2732802_4_Abs Quant/2nd Derivative Max for New Subset 1	A4	55	NA	NA		0	B4	55	NA	NA		0	C4	55	NA	NA		0	F4	35.860565532055	NA	NA		0	G4	36.0845580009526	NA	NA		0	H4	21.5292901735047	NA	NA		0	T pos TPOS12/6	E12	33.5531059628258	NA	NA		0	E11	55	NA
Abs Quant/2nd Derivative Max for New Subset 1	160822_Abs Quant/2nd Derivative Max for New Subset 1	160822_2 310 713_Abs Quant/2nd Derivative Max for New Subset 1	160822_2310713_10_Abs Quant/2nd Derivative Max for New Subset 1	A10	55	NA	NA		0	B10	55	NA	NA		0	C10	55	NA	NA		0	F10	35.480524280342	NA	NA		0	G10	35.7749678306334	NA	NA		0	H10	19.5923513212577	NA	NA		0	T pos 11/20	E12	33.6614312670611	NA	NA		0	E11	55	NA
Abs Quant/2nd Derivative Max for New Subset 1	160729B_Abs Quant/2nd Derivative Max for New Subset 1	160729B_2 101 243_Abs Quant/2nd Derivative Max for New Subset 1	160729B_2101243_4_Abs Quant/2nd Derivative Max for New Subset 1	A4	55	NA	NA		0	B4	55	NA	NA		0	C4	55	NA	NA		0	F4	34.6322573664327	NA	NA		0	G4	37.9434223233139	NA	NA		0	H4	17.3176774900197	NA	NA		0	T pos 11/14	E12	33.987204321226	NA	NA		0	E11	55	NA
Abs Quant/2nd Derivative Max for New Subset 1	160310_Abs Quant/2nd Derivative Max for New Subset 1	160310_681 068_Abs Quant/2nd Derivative Max for New Subset 1	160310_681068_8_Abs Quant/2nd Derivative Max for New Subset 1	A8	55	NA	NA		0	B8	55	NA	NA		0	C8	55	NA	NA		0	F8	32.9937613172831	NA	NA		0	G8	33.9081029875426	NA	NA		0	H8	24.3316827255498	NA	NA		0	T pos 9/21	E12	32.7570091812442	NA	NA		0	E11	55	NA
Abs Quant/2nd Derivative Max for New Subset 1	160809_Abs Quant/2nd Derivative Max for New Subset 1	160809_2 172 552_Abs Quant/2nd Derivative Max for New Subset 1	160809_2172552_1_Abs Quant/2nd Derivative Max for New Subset 1	A1	55	NA	NA		0	B1	55	NA	NA		0	C1	55	NA	NA		0	F1	33.1014713615352	NA	NA		0	G1	34.6839753232373	NA	NA		0	H1	19.0256744061785	NA	NA		0	T pos 11/16	E12	33.0629775384946	NA	NA		0	E11	55	NA
Abs Quant/2nd Derivative Max for New Subset 1	160205_Abs Quant/2nd Derivative Max for New Subset 1	160205_331 270_Abs Quant/2nd Derivative Max for New Subset 1	160205_331270_2_Abs Quant/2nd Derivative Max for New Subset 1	A2	55	NA	NA		0	B2	55	NA	NA		0	C2	55	NA	NA		0	F2	35.161376376052	NA	NA		0	G2	35.1094499451303	NA	NA		0	H2	24.2332753702981	NA	NA		0	T pos 9/5	E12	33.3473171693832	NA	NA		0	E11	55	NA
Abs Quant/2nd Derivative Max for New Subset 1	160115bis_Abs Quant/2nd Derivative Max for New Subset 1	160115bis_113 865_Abs Quant/2nd Derivative Max for New Subset 1	160115bis_113865_8_Abs Quant/2nd Derivative Max for New Subset 1	A8	55	NA	NA		0	B8	55	NA	NA		0	C8	55	NA	NA		0	F8	33.7387475976355	NA	NA		0	G8	35.6573359446558	NA	NA		0	H8	19.620200453707	NA	NA		0	T pos 8/24	E12	33.2300340607399	NA	NA		0	E11	55	NA
Abs Quant/2nd Derivative Max for New Subset 1	160325B_Abs Quant/2nd Derivative Max for New Subset 1	160325B_841 676_Abs Quant/2nd Derivative Max for New Subset 1	160325B_841676_5_Abs Quant/2nd Derivative Max for New Subset 1	A5	55	NA	NA		0	B5	55	NA	NA		0	C5	55	NA	NA		0	F5	36.1024290425114	NA	NA		0	G5	36.5963014899353	NA	NA		0	H5	20.1265025233076	NA	NA		0	T pos 9/27	E12	34.5355336951005	NA	NA		0	E11	55	NA
Abs Quant/2nd Derivative Max for New Subset 1	160115_Abs Quant/2nd Derivative Max for New Subset 1	160115_112 259_Abs Quant/2nd Derivative Max for New Subset 1	160115_112259_9_Abs Quant/2nd Derivative Max for New Subset 1	A9	55	NA	NA		0	B9	55	NA	NA		0	C9	55	NA	NA		0	F9	55	NA	NA		0	G9	35.1536779616912	NA	NA		0	H9	32.6259573678665	NA	NA		0	T pos 8/24	E12	33.2076363191621	NA	NA		0	E11	55	NA
Abs Quant/2nd Derivative Max for New Subset 1	160119bis_Abs Quant/2nd Derivative Max for New Subset 1	160119bis_133 509_Abs Quant/2nd Derivative Max for New Subset 1	160119bis_133509_5_Abs Quant/2nd Derivative Max for New Subset 1	A5	55	NA	NA		0	B5	55	NA	NA		0	C5	55	NA	NA		0	F5	35.6085328237243	NA	NA		0	G5	36.8208579081488	NA	NA		0	H5	18.6139640775898	NA	NA		0	T pos 8/26	E12	34.283088503048	NA	NA		0	E11	55	NA
Abs Quant/2nd Derivative Max for New Subset 1	160216_Abs Quant/2nd Derivative Max for New Subset 1	160216_432 881_Abs Quant/2nd Derivative Max for New Subset 1	160216_432881_4_Abs Quant/2nd Derivative Max for New Subset 1	A4	55	NA	NA		0	B4	55	NA	NA		0	C4	55	NA	NA		0	F4	36.9130235156681	NA	NA		0	G4	34.8556393796302	NA	NA		0	H4	19.5948676767439	NA	NA		0	T pos 9/9	E12	33.8630730027979	NA	NA		0	E11	55	NA
Abs Quant/2nd Derivative Max for New Subset 1	160314_Abs Quant/2nd Derivative Max for New Subset 1	160314_700 597_Abs Quant/2nd Derivative Max for New Subset 1	160314_700597_11_Abs Quant/2nd Derivative Max for New Subset 1	A11	55	NA	NA		0	B11	55	NA	NA		0	C11	55	NA	NA		0	F11	36.7626147196302	NA	NA		0	G11	34.6880100914576	NA	NA		0	H11	21.583111877944	NA	NA		0	T pos 9/23	E12	34.0285225926393	NA	NA		0	E11	55	NA
Abs Quant/2nd Derivative Max for New Subset 1	160426_Abs Quant/2nd Derivative Max for New Subset 1	160426_1 161 875_Abs Quant/2nd Derivative Max for New Subset 1	160426_1161875_5_Abs Quant/2nd Derivative Max for New Subset 1	A5	55	NA	NA		0	B5	55	NA	NA		0	C5	55	NA	NA		0	F5	36.2178559222241	NA	NA		0	G5	34.5341865870887	NA	NA		0	H5	19.1781567612001	NA	NA		0	T pos 10/11	E12	32.615601567074	NA	NA		0	E11	55	NA
Abs Quant/2nd Derivative Max for New Subset 1	160421_Abs Quant/2nd Derivative Max for New Subset 1	160421_1 112 854_Abs Quant/2nd Derivative Max for New Subset 1	160421_1112854_11_Abs Quant/2nd Derivative Max for New Subset 1	A11	55	NA	NA		0	B11	55	NA	NA		0	C11	55	NA	NA		0	F11	35.856643465709	NA	NA		0	G11	35.290828816476	NA	NA		0	H11	20.469551228599	NA	NA		0	T pos 10/9	E12	35.8043877097289	NA	NA		0	E11	55	NA
Abs Quant/2nd Derivative Max for New Subset 1	160413_Abs Quant/2nd Derivative Max for New Subset 1	160413_1 022 652_Abs Quant/2nd Derivative Max for New Subset 1	160413_1022652_5_Abs Quant/2nd Derivative Max for New Subset 1	A5	55	NA	NA		0	B5	55	NA	NA		0	C5	55	NA	NA		0	F5	34.8969533466183	NA	NA		0	G5	34.0718171247282	NA	NA		0	H5	20.0969709268899	NA	NA		0	T pos 10/6	E12	33.4835716684419	NA	NA		0	E11	55	NA
Abs Quant/2nd Derivative Max for New Subset 1	161025_Abs Quant/2nd Derivative Max for New Subset 1	161025_2 943 376_Abs Quant/2nd Derivative Max for New Subset 1	161025_2943376_3_Abs Quant/2nd Derivative Max for New Subset 1	A3	55	NA	NA		0	B3	55	NA	NA		0	C3	55	NA	NA		0	F3	34.155952219641	NA	NA		0	G3	35.7290082252632	NA	NA		0	H3	18.7620265165816	NA	NA		0	T pos TPOS12/11	E12	33.0158973793258	NA	NA		0	E11	55	NA
Abs Quant/2nd Derivative Max for New Subset 1	160524_Abs Quant/2nd Derivative Max for New Subset 1	160524_1 442 761_Abs Quant/2nd Derivative Max for New Subset 1	160524_1442761_12_Abs Quant/2nd Derivative Max for New Subset 1	A12	55	NA	NA		0	B12	55	NA	NA		0	C12	55	NA	NA		0	F12	37.7415911553564	NA	NA		0	G12	36.9328096413293	NA	NA		0	H12	25.2624932474605	NA	NA		0	T pos 10/19	E12	33.5331367853599	NA	NA		0	E11	55	NA
Abs Quant/2nd Derivative Max for New Subset 1	160810_Abs Quant/2nd Derivative Max for New Subset 1	160810_2 211 683_Abs Quant/2nd Derivative Max for New Subset 1	160810_2211683_4_Abs Quant/2nd Derivative Max for New Subset 1	A4	55	NA	NA		0	B4	55	NA	NA		0	C4	55	NA	NA		0	F4	35.5897837658484	NA	NA		0	G4	34.2657043368645	NA	NA		0	H4	30.6621847168966	NA	NA		0	T pos 11/17	E12	33.5379451120649	NA	NA		0	E11	55	NA
Abs Quant/2nd Derivative Max for New Subset 1	160711_Abs Quant/2nd Derivative Max for New Subset 1	160711_1 880 521_Abs Quant/2nd Derivative Max for New Subset 1	160711_1880521_4_Abs Quant/2nd Derivative Max for New Subset 1	A4	55	NA	NA		0	B4	55	NA	NA		0	C4	55	NA	NA		0	F4	35.6471528836774	NA	NA		0	G4	34.7135324999115	NA	NA		0	H4	18.2842194240482	NA	NA		0	T pos 11/6	E12	33.1043731411381	NA	NA		0	E11	55	NA
Abs Quant/2nd Derivative Max for New Subset 1	160801_Abs Quant/2nd Derivative Max for New Subset 1	160801_2 112 244_Abs Quant/2nd Derivative Max for New Subset 1	160801_2112244_9_Abs Quant/2nd Derivative Max for New Subset 1	A9	55	NA	NA		0	B9	55	NA	NA		0	C9	55	NA	NA		0	F9	36.828560387707	NA	NA		0	G9	35.1655574182932	NA	NA		0	H9	24.9369401377532	NA	NA		0	T pos 11/14	E12	32.7233287473365	NA	NA		0	E11	55	NA
Abs Quant/2nd Derivative Max for New Subset 1	160922_Abs Quant/2nd Derivative Max for New Subset 1	160922_2 632 595_Abs Quant/2nd Derivative Max for New Subset 1	160922_2632595_2_Abs Quant/2nd Derivative Max for New Subset 1	A2	55	NA	NA		0	B2	55	NA	NA		0	C2	55	NA	NA		0	F2	36.5013340344387	NA	NA		0	G2	37.9459078450468	NA	NA		0	H2	20.8044030861493	NA	NA		0	T pos TPOS12/2	E12	32.6474939496168	NA	NA		0	E11	55	NA
Abs Quant/2nd Derivative Max for New Subset 1	160927_Abs Quant/2nd Derivative Max for New Subset 1	160927_2 702 359_Abs Quant/2nd Derivative Max for New Subset 1	160927_2702359_11_Abs Quant/2nd Derivative Max for New Subset 1	A11	55	NA	NA		0	B11	55	NA	NA		0	C11	55	NA	NA		0	F11	35.6840432869523	NA	NA		0	G11	36.0191077196581	NA	NA		0	H11	22.7722612408756	NA	NA		0	T pos TPOS12/3	E12	32.8985422333116	NA	NA		0	E11	55	NA
Abs Quant/2nd Derivative Max for New Subset 1	160804b_Abs Quant/2nd Derivative Max for New Subset 1	160804b_2 142 210_Abs Quant/2nd Derivative Max for New Subset 1	160804b_2142210_1_Abs Quant/2nd Derivative Max for New Subset 1	A1	55	NA	NA		0	B1	55	NA	NA		0	C1	55	NA	NA		0	F1	34.9325518413899	NA	NA		0	G1	36.1334242520796	NA	NA		0	H1	22.0016536062408	NA	NA		0	T pos 11/15	E12	34.1104438187151	NA	NA		0	E11	55	NA
Abs Quant/2nd Derivative Max for New Subset 1	160212_Abs Quant/2nd Derivative Max for New Subset 1	160212_420 582_Abs Quant/2nd Derivative Max for New Subset 1	160212_420582_3_Abs Quant/2nd Derivative Max for New Subset 1	A3	55	NA	NA		0	B3	55	NA	NA		0	C3	55	NA	NA		0	F3	37.3237024718531	NA	NA		0	G3	36.1417256892563	NA	NA		0	H3	17.0755492004457	NA	NA		0	T pos 9/8	E12	35.4054762774036	NA	NA		0	E11	55	NA
Abs Quant/2nd Derivative Max for New Subset 1	160329_Abs Quant/2nd Derivative Max for New Subset 1	160329_852 741_Abs Quant/2nd Derivative Max for New Subset 1	160329_852741_8_Abs Quant/2nd Derivative Max for New Subset 1	A8	25.4206527272605	NA	NA		0	B8	25.5242228483259	NA	NA		0	C8	24.9846620900841	NA	NA		0	F8	25.4771215697512	NA	NA		0	G8	25.7876650070404	NA	NA		0	H8	22.2533171311912	NA	NA		0	T pos 9/29	E12	37.1863123894109	NA	NA		0	E11	55	NA
Abs Quant/2nd Derivative Max for New Subset 1	160119bis_Abs Quant/2nd Derivative Max for New Subset 1	160119bis_133 321_Abs Quant/2nd Derivative Max for New Subset 1	160119bis_133321_2_Abs Quant/2nd Derivative Max for New Subset 1	A2	55	NA	NA		0	B2	55	NA	NA		0	C2	55	NA	NA		0	F2	34.52131631941	NA	NA		0	G2	37.0284773555219	NA	NA		0	H2	19.8244194815192	NA	NA		0	T pos 8/26	E12	34.283088503048	NA	NA		0	E11	55	NA
Abs Quant/2nd Derivative Max for New Subset 1	161202_Abs Quant/2nd Derivative Max for New Subset 1	161202_3 343 134_Abs Quant/2nd Derivative Max for New Subset 1	161202_3343134_9_Abs Quant/2nd Derivative Max for New Subset 1	A9	55	NA	NA		0	B9	55	NA	NA		0	C9	55	NA	NA		0	F9	37.1358199192113	NA	NA		0	G9	36.6591112166853	NA	NA		0	H9	20.4308233581202	NA	NA		0	T pos TPOS12/22	E12	33.769199585758	NA	NA		0	E11	55	NA
Abs Quant/2nd Derivative Max for New Subset 1	160715_Abs Quant/2nd Derivative Max for New Subset 1	160715_1 941 142_Abs Quant/2nd Derivative Max for New Subset 1	160715_1941142_12_Abs Quant/2nd Derivative Max for New Subset 1	A12	55	NA	NA		0	B12	55	NA	NA		0	C12	55	NA	NA		0	F12	35.6513752790042	NA	NA		0	G12	36.1877912260623	NA	NA		0	H12	18.7246193592659	NA	NA		0	T pos 11/8	E12	32.710158516252	NA	NA		0	E11	55	NA
Abs Quant/2nd Derivative Max for New Subset 1	160408_Abs Quant/2nd Derivative Max for New Subset 1	160408_982 401_Abs Quant/2nd Derivative Max for New Subset 1	160408_982401_4_Abs Quant/2nd Derivative Max for New Subset 1	A4	55	NA	NA		0	B4	55	NA	NA		0	C4	55	NA	NA		0	F4	34.7930609686651	NA	NA		0	G4	35.3264619547402	NA	NA		0	H4	20.6071566741507	NA	NA		0	T pos 10/5	E12	32.6496598516884	NA	NA		0	E11	55	NA
Abs Quant/2nd Derivative Max for New Subset 1	160311_Abs Quant/2nd Derivative Max for New Subset 1	160311_682 339_Abs Quant/2nd Derivative Max for New Subset 1	160311_682339_2_Abs Quant/2nd Derivative Max for New Subset 1	A2	55	NA	NA		0	B2	55	NA	NA		0	C2	55	NA	NA		0	F2	35.8183847749747	NA	NA		0	G2	34.7290594548352	NA	NA		0	H2	18.5123409681765	NA	NA		0	T pos 9/22	E12	32.1640227091596	NA	NA		0	E11	55	NA
Abs Quant/2nd Derivative Max for New Subset 1	160203_Abs Quant/2nd Derivative Max for New Subset 1	160203_322 195_Abs Quant/2nd Derivative Max for New Subset 1	160203_322195_7_Abs Quant/2nd Derivative Max for New Subset 1	A7	55	NA	NA		0	B7	55	NA	NA		0	C7	55	NA	NA		0	F7	37.81595967428	NA	NA		0	G7	34.6270915612257	NA	NA		0	H7	22.331108568725	NA	NA		0	T pos 9/4	E12	34.0538354489809	NA	NA		0	E11	55	NA
Abs Quant/2nd Derivative Max for New Subset 1	160530_Abs Quant/2nd Derivative Max for New Subset 1	160530_1 480 772_Abs Quant/2nd Derivative Max for New Subset 1	160530_1480772_7_Abs Quant/2nd Derivative Max for New Subset 1	A7	55	NA	NA		0	B7	55	NA	NA		0	C7	55	NA	NA		0	F7	35.2011224835984	NA	NA		0	G7	33.6665818495108	NA	NA		0	H7	19.9300216763914	NA	NA		0	T pos 10/22	E12	34.5078109413566	NA	NA		0	E11	55	NA
Abs Quant/2nd Derivative Max for New Subset 1	161109_Abs Quant/2nd Derivative Max for New Subset 1	161109_3 123 997_Abs Quant/2nd Derivative Max for New Subset 1	161109_3123997_9_Abs Quant/2nd Derivative Max for New Subset 1	A9	55	NA	NA		0	B9	55	NA	NA		0	C9	55	NA	NA		0	F9	36.9437894157802	NA	NA		0	G9	36.8788832351436	NA	NA		0	H9	18.2550075908865	NA	NA		0	T pos TPOS12/16	E12	33.4150948318696	NA	NA		0	E11	55	NA
Abs Quant/2nd Derivative Max for New Subset 1	160511_Abs Quant/2nd Derivative Max for New Subset 1	160511_1 313 052_Abs Quant/2nd Derivative Max for New Subset 1	160511_1313052_12_Abs Quant/2nd Derivative Max for New Subset 1	A12	55	NA	NA		0	B12	55	NA	NA		0	C12	55	NA	NA		0	F12	34.782926922563	NA	NA		0	G12	35.9928387387435	NA	NA		0	H12	19.6771274986398	NA	NA		0	T pos 10/15	E12	33.648612769961	NA	NA		0	E11	55	NA
Abs Quant/2nd Derivative Max for New Subset 1	161110_Abs Quant/2nd Derivative Max for New Subset 1	161110_3 140 651_Abs Quant/2nd Derivative Max for New Subset 1	161110_3140651_7_Abs Quant/2nd Derivative Max for New Subset 1	A7	55	NA	NA		0	B7	55	NA	NA		0	C7	55	NA	NA		0	F7	32.7995280584166	NA	NA		0	G7	34.7760493725432	NA	NA		0	H7	18.7063305286271	NA	NA		0	T pos TPOS12/16	E12	33.142807457505	NA	NA		0	E11	55	NA
Abs Quant/2nd Derivative Max for New Subset 1	160307 ter_Abs Quant/2nd Derivative Max for New Subset 1	160307 ter_642 015_Abs Quant/2nd Derivative Max for New Subset 1	160307 ter_642015_12_Abs Quant/2nd Derivative Max for New Subset 1	A12	55	NA	NA		0	B12	55	NA	NA		0	C12	55	NA	NA		0	F12	36.6869609366156	NA	NA		0	G12	33.4975899529253	NA	NA		0	H12	30.9035012828934	NA	NA		0	T pos9/19	E12	32.2395897913047	NA	NA		0	E11	55	NA
Abs Quant/2nd Derivative Max for New Subset 1	160329_Abs Quant/2nd Derivative Max for New Subset 1	160329_843 401_Abs Quant/2nd Derivative Max for New Subset 1	160329_843401_2_Abs Quant/2nd Derivative Max for New Subset 1	A2	55	NA	NA		0	B2	55	NA	NA		0	C2	55	NA	NA		0	F2	35.5220344036475	NA	NA		0	G2	36.2801641101115	NA	NA		0	H2	18.5609160540773	NA	NA		0	T pos 9/29	E12	37.1863123894109	NA	NA		0	E11	55	NA
Abs Quant/2nd Derivative Max for New Subset 1	160805_Abs Quant/2nd Derivative Max for New Subset 1	160805_2 172 462_Abs Quant/2nd Derivative Max for New Subset 1	160805_2172462_6_Abs Quant/2nd Derivative Max for New Subset 1	A6	55	NA	NA		0	B6	55	NA	NA		0	C6	55	NA	NA		0	F6	34.6575998459963	NA	NA		0	G6	35.1622064757128	NA	NA		0	H6	20.4636288525405	NA	NA		0	T pos 11/16	E12	33.6560631803304	NA	NA		0	E11	55	NA
Abs Quant/2nd Derivative Max for New Subset 1	161130_Abs Quant/2nd Derivative Max for New Subset 1	161130_3 293 054_Abs Quant/2nd Derivative Max for New Subset 1	161130_3293054_4_Abs Quant/2nd Derivative Max for New Subset 1	A4	55	NA	NA		0	B4	55	NA	NA		0	C4	55	NA	NA		0	F4	34.5648631518676	NA	NA		0	G4	36.1455259168674	NA	NA		0	H4	36.5874412394324	NA	NA		0	T pos TPOS12/21	E12	33.4278361377899	NA	NA		0	E11	55	NA
Abs Quant/2nd Derivative Max for New Subset 1	160421_Abs Quant/2nd Derivative Max for New Subset 1	160421_1 112 832_Abs Quant/2nd Derivative Max for New Subset 1	160421_1112832_10_Abs Quant/2nd Derivative Max for New Subset 1	A10	55	NA	NA		0	B10	55	NA	NA		0	C10	55	NA	NA		0	F10	33.0347708607364	NA	NA		0	G10	34.8368747200067	NA	NA		0	H10	18.5820707814642	NA	NA		0	T pos 10/9	E12	35.8043877097289	NA	NA		0	E11	55	NA
Abs Quant/2nd Derivative Max for New Subset 1	161006_Abs Quant/2nd Derivative Max for New Subset 1	161006_2 783 180_Abs Quant/2nd Derivative Max for New Subset 1	161006_2783180_8_Abs Quant/2nd Derivative Max for New Subset 1	A8	55	NA	NA		0	B8	55	NA	NA		0	C8	55	NA	NA		0	F8	35.0689404777081	NA	NA		0	G8	37.4587425196108	NA	NA		0	H8	19.2890839817074	NA	NA		0	T pos TPOS12/6	E12	35.0948287160137	NA	NA		0	E11	55	NA
Abs Quant/2nd Derivative Max for New Subset 1	160105_Abs Quant/2nd Derivative Max for New Subset 1	160105_3 630 509_Abs Quant/2nd Derivative Max for New Subset 1	160105_3630509_3_Abs Quant/2nd Derivative Max for New Subset 1	A3	55	NA	NA		0	B3	55	NA	NA		0	C3	55	NA	NA		0	F3	37.0702331202821	NA	NA		0	G3	36.1683574628361	NA	NA		0	H3	19.8269373160166	NA	NA		0	T pos 8/19	E12	32.9890994685113	NA	NA		0	E11	55	NA
Abs Quant/2nd Derivative Max for New Subset 1	160713_Abs Quant/2nd Derivative Max for New Subset 1	160713_1 931 980_Abs Quant/2nd Derivative Max for New Subset 1	160713_1931980_6_Abs Quant/2nd Derivative Max for New Subset 1	A6	55	NA	NA		0	B6	55	NA	NA		0	C6	55	NA	NA		0	F6	34.4936788288527	NA	NA		0	G6	35.6080523365437	NA	NA		0	H6	25.6491169948619	NA	NA		0	T pos 11/7	E12	32.496549023554	NA	NA		0	E11	55	NA
Abs Quant/2nd Derivative Max for New Subset 1	160217_Abs Quant/2nd Derivative Max for New Subset 1	160217_462 488_Abs Quant/2nd Derivative Max for New Subset 1	160217_462488_7_Abs Quant/2nd Derivative Max for New Subset 1	A7	55	NA	NA		0	B7	55	NA	NA		0	C7	55	NA	NA		0	F7	36.91992244058	NA	NA		0	G7	35.159586506255	NA	NA		0	H7	22.5616239070857	NA	NA		0	T pos 9/9	E12	32.6248846076303	NA	NA		0	E11	55	NA
Abs Quant/2nd Derivative Max for New Subset 1	160712_Abs Quant/2nd Derivative Max for New Subset 1	160712_1 900 825_Abs Quant/2nd Derivative Max for New Subset 1	160712_1900825_6_Abs Quant/2nd Derivative Max for New Subset 1	A6	31.9139222423627	NA	NA		0	B6	32.260374191041	NA	NA		0	C6	32.769057292003	NA	NA		0	F6	31.4373462995098	NA	NA		0	G6	31.8073933924592	NA	NA		0	H6	21.5962221132052	NA	NA		0	T pos 11/7	E12	32.6111854053389	NA	NA		0	E11	55	NA
Abs Quant/2nd Derivative Max for New Subset 1	160122_Abs Quant/2nd Derivative Max for New Subset 1	160122_192 215_Abs Quant/2nd Derivative Max for New Subset 1	160122_192215_10_Abs Quant/2nd Derivative Max for New Subset 1	A10	55	NA	NA		0	B10	55	NA	NA		0	C10	55	NA	NA		0	F10	34.2488314171505	NA	NA		0	G10	34.91907592391	NA	NA		0	H10	30.0327205158041	NA	NA		0	T pos 8/27	E12	33.198868200891	NA	NA		0	E11	55	NA
Abs Quant/2nd Derivative Max for New Subset 1	160824_Abs Quant/2nd Derivative Max for New Subset 1	160824_2 360 751_Abs Quant/2nd Derivative Max for New Subset 1	160824_2360751_8_Abs Quant/2nd Derivative Max for New Subset 1	A8	55	NA	NA		0	B8	55	NA	NA		0	C8	55	NA	NA		0	F8	35.6414166110194	NA	NA		0	G8	36.7449415260127	NA	NA		0	H8	20.6656400930356	NA	NA		0	T pos 11/21	E12	32.762116161947	NA	NA		0	E11	55	NA
Abs Quant/2nd Derivative Max for New Subset 1	160420_Abs Quant/2nd Derivative Max for New Subset 1	160420_1 103 038_Abs Quant/2nd Derivative Max for New Subset 1	160420_1103038_12_Abs Quant/2nd Derivative Max for New Subset 1	A12	55	NA	NA		0	B12	55	NA	NA		0	C12	55	NA	NA		0	F12	35.6573031912713	NA	NA		0	G12	37.0927589670312	NA	NA		0	H12	24.2817907959965	NA	NA		0	T pos 10/9	E12	33.8077166136774	NA	NA		0	E11	55	NA
Abs Quant/2nd Derivative Max for New Subset 1	160224_Abs Quant/2nd Derivative Max for New Subset 1	160224_533 227_Abs Quant/2nd Derivative Max for New Subset 1	160224_533227_7_Abs Quant/2nd Derivative Max for New Subset 1	A7	55	NA	NA		0	B7	55	NA	NA		0	C7	55	NA	NA		0	F7	34.558611940953	NA	NA		0	G7	34.7018610342841	NA	NA		0	H7	19.441418671298	NA	NA		0	T pos 9/13	E12	37.6269910102937	NA	NA		0	E11	55	NA
Abs Quant/2nd Derivative Max for New Subset 1	160817_Abs Quant/2nd Derivative Max for New Subset 1	160817_2 260 676_Abs Quant/2nd Derivative Max for New Subset 1	160817_2260676_4_Abs Quant/2nd Derivative Max for New Subset 1	A4	55	NA	NA		0	B4	55	NA	NA		0	C4	55	NA	NA		0	F4	33.1921503735214	NA	NA		0	G4	55	NA	NA		0	H4	32.5511474288515	NA	NA		0	T pos 11/19	E12	33.2180987755047	NA	NA		0	E11	55	NA
Abs Quant/2nd Derivative Max for New Subset 1	160412_Abs Quant/2nd Derivative Max for New Subset 1	160412_1 021 948_Abs Quant/2nd Derivative Max for New Subset 1	160412_1021948_10_Abs Quant/2nd Derivative Max for New Subset 1	A10	55	NA	NA		0	B10	55	NA	NA		0	C10	55	NA	NA		0	F10	35.6394866348383	NA	NA		0	G10	35.1194925092424	NA	NA		0	H10	17.7960651234308	NA	NA		0	T pos 10/6	E12	34.102821662133	NA	NA		0	E11	55	NA
Abs Quant/2nd Derivative Max for New Subset 1	160127_Abs Quant/2nd Derivative Max for New Subset 1	160127_251 905_Abs Quant/2nd Derivative Max for New Subset 1	160127_251905_9_Abs Quant/2nd Derivative Max for New Subset 1	A9	55	NA	NA		0	B9	55	NA	NA		0	C9	55	NA	NA		0	F9	34.1960667330929	NA	NA		0	G9	35.6430228668936	NA	NA		0	H9	20.6955159352039	NA	NA		0	T pos 9/1	E12	33.5021499196339	NA	NA		0	E11	55	NA
Abs Quant/2nd Derivative Max for New Subset 1	160128_Abs Quant/2nd Derivative Max for New Subset 1	160128_253 852_Abs Quant/2nd Derivative Max for New Subset 1	160128_253852_4_Abs Quant/2nd Derivative Max for New Subset 1	A4	55	NA	NA		0	B4	55	NA	NA		0	C4	55	NA	NA		0	F4	35.7433427529724	NA	NA		0	G4	36.3156334636878	NA	NA		0	H4	22.7690929461728	NA	NA		0	T pos 9/1	E12	32.5728073752205	NA	NA		0	E11	55	NA
Abs Quant/2nd Derivative Max for New Subset 1	160122bis_Abs Quant/2nd Derivative Max for New Subset 1	160122bis_200 644_Abs Quant/2nd Derivative Max for New Subset 1	160122bis_200644_10_Abs Quant/2nd Derivative Max for New Subset 1	A10	55	NA	NA		0	B10	55	NA	NA		0	C10	55	NA	NA		0	F10	34.6282243837044	NA	NA		0	G10	35.0323973324209	NA	NA		0	H10	19.6632908398561	NA	NA		0	T pos 8/28	E12	33.9325555864533	NA	NA		0	E11	55	NA
Abs Quant/2nd Derivative Max for New Subset 1	161222_Abs Quant/2nd Derivative Max for New Subset 1	161222_3 550 859_Abs Quant/2nd Derivative Max for New Subset 1	161222_3550859_4_Abs Quant/2nd Derivative Max for New Subset 1	A4	55	NA	NA		0	B4	55	NA	NA		0	C4	55	NA	NA		0	F4	36.149323114714	NA	NA		0	G4	35.4902836875628	NA	NA		0	H4	17.1728031390948	NA	NA		0	T pos TPOS12/27	E12	32.7368447175648	NA	NA		0	E11	55	NA
Abs Quant/2nd Derivative Max for New Subset 1	160923_Abs Quant/2nd Derivative Max for New Subset 1	160923_2 660 770_Abs Quant/2nd Derivative Max for New Subset 1	160923_2660770_12_Abs Quant/2nd Derivative Max for New Subset 1	A12	55	NA	NA		0	B12	55	NA	NA		0	C12	55	NA	NA		0	F12	34.4475888580591	NA	NA		0	G12	33.7290990846253	NA	NA		0	H12	25.658416538241	NA	NA		0	T pos TPOS12/2	E12	34.5839875723987	NA	NA		0	E11	55	NA
Abs Quant/2nd Derivative Max for New Subset 1	160914_Abs Quant/2nd Derivative Max for New Subset 1	160914_2 563 654_Abs Quant/2nd Derivative Max for New Subset 1	160914_2563654_11_Abs Quant/2nd Derivative Max for New Subset 1	A11	55	NA	NA		0	B11	55	NA	NA		0	C11	55	NA	NA		0	F11	34.9664127292853	NA	NA		0	G11	33.655331137698	NA	NA		0	H11	22.2106618808684	NA	NA		0	T pos TPOS11/28	E12	33.2288264704683	NA	NA		0	E11	55	NA
Abs Quant/2nd Derivative Max for New Subset 1	161130_Abs Quant/2nd Derivative Max for New Subset 1	161130_3 331 034_Abs Quant/2nd Derivative Max for New Subset 1	161130_3331034_10_Abs Quant/2nd Derivative Max for New Subset 1	A10	55	NA	NA		0	B10	55	NA	NA		0	C10	55	NA	NA		0	F10	35.5504958413476	NA	NA		0	G10	34.9708472143475	NA	NA		0	H10	19.7703527545028	NA	NA		0	T pos TPOS12/21	E12	33.4278361377899	NA	NA		0	E11	55	NA
Abs Quant/2nd Derivative Max for New Subset 1	160311_Abs Quant/2nd Derivative Max for New Subset 1	160311_683 069_Abs Quant/2nd Derivative Max for New Subset 1	160311_683069_5_Abs Quant/2nd Derivative Max for New Subset 1	A5	55	NA	NA		0	B5	55	NA	NA		0	C5	55	NA	NA		0	F5	35.0726575176704	NA	NA		0	G5	35.0400363508075	NA	NA		0	H5	33.9593685467416	NA	NA		0	T pos 9/22	E12	32.1640227091596	NA	NA		0	E11	55	NA
Abs Quant/2nd Derivative Max for New Subset 1	160715_Abs Quant/2nd Derivative Max for New Subset 1	160715_1 933 166_Abs Quant/2nd Derivative Max for New Subset 1	160715_1933166_3_Abs Quant/2nd Derivative Max for New Subset 1	A3	55	NA	NA		0	B3	55	NA	NA		0	C3	55	NA	NA		0	F3	35.1914374591491	NA	NA		0	G3	35.8751178639024	NA	NA		0	H3	20.8647265172546	NA	NA		0	T pos 11/8	E12	32.710158516252	NA	NA		0	E11	55	NA
Abs Quant/2nd Derivative Max for New Subset 1	160318_Abs Quant/2nd Derivative Max for New Subset 1	160318_753 171_Abs Quant/2nd Derivative Max for New Subset 1	160318_753171_5_Abs Quant/2nd Derivative Max for New Subset 1	A5	55	NA	NA		0	B5	55	NA	NA		0	C5	55	NA	NA		0	F5	32.7067124286751	NA	NA		0	G5	34.1325613918859	NA	NA		0	H5	20.7843570771151	NA	NA		0	T pos 9/25	E12	33.3116457830381	NA	NA		0	E11	55	NA
Abs Quant/2nd Derivative Max for New Subset 1	160623_Abs Quant/2nd Derivative Max for New Subset 1	160623_1 722 188_Abs Quant/2nd Derivative Max for New Subset 1	160623_1722188_2_Abs Quant/2nd Derivative Max for New Subset 1	A2	55	NA	NA		0	B2	55	NA	NA		0	C2	55	NA	NA		0	F2	33.524658249993	NA	NA		0	G2	34.0753207402299	NA	NA		0	H2	32.8513582895743	NA	NA		0	T pos 10/29	E12	34.1296876548294	NA	NA		0	E11	55	NA
Abs Quant/2nd Derivative Max for New Subset 1	161114_Abs Quant/2nd Derivative Max for New Subset 1	161114_3 153 305_Abs Quant/2nd Derivative Max for New Subset 1	161114_3153305_11_Abs Quant/2nd Derivative Max for New Subset 1	A11	55	NA	NA		0	B11	55	NA	NA		0	C11	55	NA	NA		0	F11	36.9376982651724	NA	NA		0	G11	36.5999944643554	NA	NA		0	H11	24.2259641310659	NA	NA		0	T pos TPOS12/17	E12	32.7485957749607	NA	NA		0	E11	55	NA
Abs Quant/2nd Derivative Max for New Subset 1	160801_Abs Quant/2nd Derivative Max for New Subset 1	160801_2 110 580_Abs Quant/2nd Derivative Max for New Subset 1	160801_2110580_3_Abs Quant/2nd Derivative Max for New Subset 1	A3	55	NA	NA		0	B3	55	NA	NA		0	C3	55	NA	NA		0	F3	34.921097038951	NA	NA		0	G3	35.0957586362944	NA	NA		0	H3	21.735463076853	NA	NA		0	T pos 11/14	E12	32.7233287473365	NA	NA		0	E11	55	NA
Abs Quant/2nd Derivative Max for New Subset 1	160216_Abs Quant/2nd Derivative Max for New Subset 1	160216_462 226_Abs Quant/2nd Derivative Max for New Subset 1	160216_462226_12_Abs Quant/2nd Derivative Max for New Subset 1	A12	55	NA	NA		0	B12	55	NA	NA		0	C12	55	NA	NA		0	F12	35.080134123741	NA	NA		0	G12	34.7063909007817	NA	NA		0	H12	18.2366043874467	NA	NA		0	T pos 9/9	E12	33.8630730027979	NA	NA		0	E11	55	NA
Abs Quant/2nd Derivative Max for New Subset 1	160804b_Abs Quant/2nd Derivative Max for New Subset 1	160804b_2 142 213_Abs Quant/2nd Derivative Max for New Subset 1	160804b_2142213_2_Abs Quant/2nd Derivative Max for New Subset 1	A2	55	NA	NA		0	B2	55	NA	NA		0	C2	55	NA	NA		0	F2	37.8453849681546	NA	NA		0	G2	36.163096794248	NA	NA		0	H2	20.6317992935985	NA	NA		0	T pos 11/15	E12	34.1104438187151	NA	NA		0	E11	55	NA
Abs Quant/2nd Derivative Max for New Subset 1	160831_Abs Quant/2nd Derivative Max for New Subset 1	160831_2 432 463_Abs Quant/2nd Derivative Max for New Subset 1	160831_2432463_12_Abs Quant/2nd Derivative Max for New Subset 1	A12	55	NA	NA		0	B12	55	NA	NA		0	C12	55	NA	NA		0	F12	33.872224880939	NA	NA		0	G12	33.7508117812319	NA	NA		0	H12	21.0714080813588	NA	NA		0	T pos 11/23	E12	33.5495729937868	NA	NA		0	E11	55	NA
Abs Quant/2nd Derivative Max for New Subset 1	161020_Abs Quant/2nd Derivative Max for New Subset 1	161020_2 913 812_Abs Quant/2nd Derivative Max for New Subset 1	161020_2913812_10_Abs Quant/2nd Derivative Max for New Subset 1	A10	55	NA	NA		0	B10	55	NA	NA		0	C10	55	NA	NA		0	F10	34.122074202572	NA	NA		0	G10	35.4197421185895	NA	NA		0	H10	19.1201714648174	NA	NA		0	T pos TPOS12/10	E12	32.9740250551167	NA	NA		0	E11	55	NA
Abs Quant/2nd Derivative Max for New Subset 1	160602_Abs Quant/2nd Derivative Max for New Subset 1	160602_153 0868 SG_Abs Quant/2nd Derivative Max for New Subset 1	160602_1530868_8_Abs Quant/2nd Derivative Max for New Subset 1	A8	55	NA	NA		0	B8	55	NA	NA		0	C8	55	NA	NA		0	F8	35.5889373341742	NA	NA		0	G8	34.0051785303486	NA	NA		0	H8	19.2642684383408	NA	NA		0	T pos 10/23	E12	33.4796529809962	NA	NA		0	E11	55	NA
Abs Quant/2nd Derivative Max for New Subset 1	160302_Abs Quant/2nd Derivative Max for New Subset 1	160302_601 909_Abs Quant/2nd Derivative Max for New Subset 1	160302_601909_2_Abs Quant/2nd Derivative Max for New Subset 1	A2	55	NA	NA		0	B2	55	NA	NA		0	C2	55	NA	NA		0	F2	35.7455564712401	NA	NA		0	G2	37.4169711018949	NA	NA		0	H2	18.8902592280808	NA	NA		0	T pos 9/17	E12	33.5568482425041	NA	NA		0	E11	55	NA
Abs Quant/2nd Derivative Max for New Subset 1	160408_Abs Quant/2nd Derivative Max for New Subset 1	160408_982 885_Abs Quant/2nd Derivative Max for New Subset 1	160408_982885_5_Abs Quant/2nd Derivative Max for New Subset 1	A5	55	NA	NA		0	B5	55	NA	NA		0	C5	55	NA	NA		0	F5	36.4833477402184	NA	NA		0	G5	33.7589408186633	NA	NA		0	H5	19.8259415721359	NA	NA		0	T pos 10/5	E12	32.6496598516884	NA	NA		0	E11	55	NA
Abs Quant/2nd Derivative Max for New Subset 1	160712_Abs Quant/2nd Derivative Max for New Subset 1	160712_1 902 229_Abs Quant/2nd Derivative Max for New Subset 1	160712_1902229_9_Abs Quant/2nd Derivative Max for New Subset 1	A9	55	NA	NA		0	B9	55	NA	NA		0	C9	55	NA	NA		0	F9	38.0006316151328	NA	NA		0	G9	35.27193381922	NA	NA		0	H9	17.8207447248803	NA	NA		0	T pos 11/7	E12	32.6111854053389	NA	NA		0	E11	55	NA
Abs Quant/2nd Derivative Max for New Subset 1	160726_Abs Quant/2nd Derivative Max for New Subset 1	160726_2 041 860_Abs Quant/2nd Derivative Max for New Subset 1	160726_2041860_3_Abs Quant/2nd Derivative Max for New Subset 1	A3	55	NA	NA		0	B3	55	NA	NA		0	C3	55	NA	NA		0	F3	35.9209951049367	NA	NA		0	G3	33.899215934015	NA	NA		0	H3	34.031879522764	NA	NA		0	T pos 11/12	E12	32.0988184317794	NA	NA		0	E11	55	NA
Abs Quant/2nd Derivative Max for New Subset 1	160914_Abs Quant/2nd Derivative Max for New Subset 1	160914_2 563 183_Abs Quant/2nd Derivative Max for New Subset 1	160914_2563183_10_Abs Quant/2nd Derivative Max for New Subset 1	A10	55	NA	NA		0	B10	55	NA	NA		0	C10	55	NA	NA		0	F10	34.0926206235944	NA	NA		0	G10	35.4890476041306	NA	NA		0	H10	19.8442148427973	NA	NA		0	T pos TPOS11/28	E12	33.2288264704683	NA	NA		0	E11	55	NA
Abs Quant/2nd Derivative Max for New Subset 1	160125_Abs Quant/2nd Derivative Max for New Subset 1	160125_212 041_Abs Quant/2nd Derivative Max for New Subset 1	160125_212041_11_Abs Quant/2nd Derivative Max for New Subset 1	A11	55	NA	NA		0	B11	55	NA	NA		0	C11	55	NA	NA		0	F11	37.8573533383963	NA	NA		0	G11	35.5313600473724	NA	NA		0	H11	19.5307259223703	NA	NA		0	T pos 8/29	E12	34.5482362617718	NA	NA		0	E11	55	NA
Abs Quant/2nd Derivative Max for New Subset 1	160707_Abs Quant/2nd Derivative Max for New Subset 1	160707_1 870 859_Abs Quant/2nd Derivative Max for New Subset 1	160707_1870859_8_Abs Quant/2nd Derivative Max for New Subset 1	A8	55	NA	NA		0	B8	55	NA	NA		0	C8	55	NA	NA		0	F8	34.6884104742918	NA	NA		0	G8	32.8614075694384	NA	NA		0	H8	26.4447805928493	NA	NA		0	T pos 11/5	E12	31.8663101844038	NA	NA		0	E11	55	NA
Abs Quant/2nd Derivative Max for New Subset 1	160429_Abs Quant/2nd Derivative Max for New Subset 1	160429_1 190 733_Abs Quant/2nd Derivative Max for New Subset 1	160429_1190733_2_Abs Quant/2nd Derivative Max for New Subset 1	A2	55	NA	NA		0	B2	55	NA	NA		0	C2	55	NA	NA		0	F2	34.8814145351416	NA	NA		0	G2	33.5728602218493	NA	NA		0	H2	19.4431742794737	NA	NA		0	T pos 10/12	E12	33.4369998231154	NA	NA		0	E11	55	NA
Abs Quant/2nd Derivative Max for New Subset 1	160104_Abs Quant/2nd Derivative Max for New Subset 1	160104_3 622 624_Abs Quant/2nd Derivative Max for New Subset 1	160104_3622624_12_Abs Quant/2nd Derivative Max for New Subset 1	A12	55	NA	NA		0	B12	55	NA	NA		0	C12	55	NA	NA		0	F12	55	NA	NA		0	G12	37.1819564662861	NA	NA		0	H12	22.5059170725238	NA	NA		0	T pos 8/18	E12	33.7854345941569	NA	NA		0	E11	55	NA
Abs Quant/2nd Derivative Max for New Subset 1	160802_Abs Quant/2nd Derivative Max for New Subset 1	160802_2 141 695_Abs Quant/2nd Derivative Max for New Subset 1	160802_2141695_8_Abs Quant/2nd Derivative Max for New Subset 1	A8	55	NA	NA		0	B8	55	NA	NA		0	C8	55	NA	NA		0	F8	35.5241307429275	NA	NA		0	G8	34.0210689180463	NA	NA		0	H8	21.6151895973022	NA	NA		0	T pos 11/15	E12	33.0856061093054	NA	NA		0	E11	55	NA
Abs Quant/2nd Derivative Max for New Subset 1	160526_Abs Quant/2nd Derivative Max for New Subset 1	160526_1 443 488_Abs Quant/2nd Derivative Max for New Subset 1	160526_1443488_7_Abs Quant/2nd Derivative Max for New Subset 1	A7	55	NA	NA		0	B7	55	NA	NA		0	C7	55	NA	NA		0	F7	35.5885107055606	NA	NA		0	G7	35.2385309901234	NA	NA		0	H7	19.9262332214255	NA	NA		0	T pos 10/21	E12	32.7767995982454	NA	NA		0	E11	55	NA
Abs Quant/2nd Derivative Max for New Subset 1	160125_Abs Quant/2nd Derivative Max for New Subset 1	160125_210 547_Abs Quant/2nd Derivative Max for New Subset 1	160125_210547_6_Abs Quant/2nd Derivative Max for New Subset 1	A6	55	NA	NA		0	B6	55	NA	NA		0	C6	55	NA	NA		0	F6	35.9167154698792	NA	NA		0	G6	37.0719677742698	NA	NA		0	H6	19.5707680474756	NA	NA		0	T pos 8/29	E12	34.5482362617718	NA	NA		0	E11	55	NA
Abs Quant/2nd Derivative Max for New Subset 1	160523_Abs Quant/2nd Derivative Max for New Subset 1	160523_1 391 377_Abs Quant/2nd Derivative Max for New Subset 1	160523_1391377_4_Abs Quant/2nd Derivative Max for New Subset 1	A4	55	NA	NA		0	B4	55	NA	NA		0	C4	55	NA	NA		0	F4	37.9024578824551	NA	NA		0	G4	35.2356051492545	NA	NA		0	H4	18.9551969945988	NA	NA		0	T pos 10/19	E12	32.1283168979441	NA	NA		0	E11	55	NA
Abs Quant/2nd Derivative Max for New Subset 1	160405_Abs Quant/2nd Derivative Max for New Subset 1	160405_951 807_Abs Quant/2nd Derivative Max for New Subset 1	160405_951807_11_Abs Quant/2nd Derivative Max for New Subset 1	A11	55	NA	NA		0	B11	55	NA	NA		0	C11	55	NA	NA		0	F11	36.8574169464309	NA	NA		0	G11	35.9829659408067	NA	NA		0	H11	18.9098849126668	NA	NA		0	T pos 10/3	E12	33.2081001833225	NA	NA		0	E11	55	NA
Abs Quant/2nd Derivative Max for New Subset 1	160121_Abs Quant/2nd Derivative Max for New Subset 1	160121_182 207_Abs Quant/2nd Derivative Max for New Subset 1	160121_182207_2_Abs Quant/2nd Derivative Max for New Subset 1	A2	55	NA	NA		0	B2	55	NA	NA		0	C2	55	NA	NA		0	F2	35.9739909691338	NA	NA		0	G2	35.0747216589513	NA	NA		0	H2	20.6487460168362	NA	NA		0	T pos 8/27	E12	33.5003150635169	NA	NA		0	E11	55	NA
Abs Quant/2nd Derivative Max for New Subset 1	160524_Abs Quant/2nd Derivative Max for New Subset 1	160524_1 410 721_Abs Quant/2nd Derivative Max for New Subset 1	160524_1410721_9_Abs Quant/2nd Derivative Max for New Subset 1	A9	55	NA	NA		0	B9	55	NA	NA		0	C9	55	NA	NA		0	F9	35.5326796927196	NA	NA		0	G9	35.7327515391578	NA	NA		0	H9	20.7410323579309	NA	NA		0	T pos 10/19	E12	33.5331367853599	NA	NA		0	E11	55	NA
Abs Quant/2nd Derivative Max for New Subset 1	160829_Abs Quant/2nd Derivative Max for New Subset 1	160829_2 382 562_Abs Quant/2nd Derivative Max for New Subset 1	160829_2382562_2_Abs Quant/2nd Derivative Max for New Subset 1	A2	55	NA	NA		0	B2	55	NA	NA		0	C2	55	NA	NA		0	F2	34.6927044469529	NA	NA		0	G2	35.047990571086	NA	NA		0	H2	20.975666970127	NA	NA		0	T pos 11/23	E12	32.7054307302393	NA	NA		0	E11	55	NA
Abs Quant/2nd Derivative Max for New Subset 1	160817_Abs Quant/2nd Derivative Max for New Subset 1	160817_2 290 855_Abs Quant/2nd Derivative Max for New Subset 1	160817_2290855_8_Abs Quant/2nd Derivative Max for New Subset 1	A8	55	NA	NA		0	B8	55	NA	NA		0	C8	55	NA	NA		0	F8	37.8464532536605	NA	NA		0	G8	36.8482327914828	NA	NA		0	H8	17.8262604792701	NA	NA		0	T pos 11/19	E12	33.2180987755047	NA	NA		0	E11	55	NA
Abs Quant/2nd Derivative Max for New Subset 1	161118_Abs Quant/2nd Derivative Max for New Subset 1	161118_3 222 338_Abs Quant/2nd Derivative Max for New Subset 1	161118_3222338_9_Abs Quant/2nd Derivative Max for New Subset 1	A9	55	NA	NA		0	B9	55	NA	NA		0	C9	55	NA	NA		0	F9	36.6534069071829	NA	NA		0	G9	36.1647158793004	NA	NA		0	H9	20.6788624030993	NA	NA		0	T pos TPOS12/19	E12	33.0138061065471	NA	NA		0	E11	55	NA
Abs Quant/2nd Derivative Max for New Subset 1	160428-b_Abs Quant/2nd Derivative Max for New Subset 1	160428-b_1 182 865_Abs Quant/2nd Derivative Max for New Subset 1	160428-b_1182865_10_Abs Quant/2nd Derivative Max for New Subset 1	A10	55	NA	NA		0	B10	55	NA	NA		0	C10	55	NA	NA		0	F10	34.4110634491819	NA	NA		0	G10	34.4825884855329	NA	NA		0	H10	24.515026478427	NA	NA		0	T pos 10/12	E12	32.5265927896094	NA	NA		0	E11	55	NA
Abs Quant/2nd Derivative Max for New Subset 1	161220_Abs Quant/2nd Derivative Max for New Subset 1	161220_3 510 983_Abs Quant/2nd Derivative Max for New Subset 1	161220_3510983_7_Abs Quant/2nd Derivative Max for New Subset 1	A7	55	NA	NA		0	B7	55	NA	NA		0	C7	55	NA	NA		0	F7	55	NA	NA		0	G7	55	NA	NA		0	H7	55	NA	NA		0	T pos TPOS12/27	E12	34.0643117507155	NA	NA		0	E11	55	NA
Abs Quant/2nd Derivative Max for New Subset 1	160908_Abs Quant/2nd Derivative Max for New Subset 1	160908_2 502 824_Abs Quant/2nd Derivative Max for New Subset 1	160908_2502824_11_Abs Quant/2nd Derivative Max for New Subset 1	A11	55	NA	NA		0	B11	55	NA	NA		0	C11	55	NA	NA		0	F11	34.7378482279905	NA	NA		0	G11	37.8441670600461	NA	NA		0	H11	32.6151240801589	NA	NA		0	T pos TPOS11/26	E12	33.5987308011448	NA	NA		0	E11	55	NA
Abs Quant/2nd Derivative Max for New Subset 1	160512_Abs Quant/2nd Derivative Max for New Subset 1	160512_1 321 517_Abs Quant/2nd Derivative Max for New Subset 1	160512_1321517_12_Abs Quant/2nd Derivative Max for New Subset 1	A12	55	NA	NA		0	B12	55	NA	NA		0	C12	55	NA	NA		0	F12	34.206155450198	NA	NA		0	G12	37.0807648292295	NA	NA		0	H12	20.01515561929	NA	NA		0	T pos 10/16	E12	34.5899371761004	NA	NA		0	E11	55	NA
Abs Quant/2nd Derivative Max for New Subset 1	160526_Abs Quant/2nd Derivative Max for New Subset 1	160526_1 442 197_Abs Quant/2nd Derivative Max for New Subset 1	160526_1442197_3_Abs Quant/2nd Derivative Max for New Subset 1	A3	55	NA	NA		0	B3	55	NA	NA		0	C3	55	NA	NA		0	F3	35.9489398319894	NA	NA		0	G3	35.3308593241295	NA	NA		0	H3	20.5801496356051	NA	NA		0	T pos 10/21	E12	32.7767995982454	NA	NA		0	E11	55	NA
Abs Quant/2nd Derivative Max for New Subset 1	160211_Abs Quant/2nd Derivative Max for New Subset 1	160211_403 482_Abs Quant/2nd Derivative Max for New Subset 1	160211_403482_7_Abs Quant/2nd Derivative Max for New Subset 1	A7	55	NA	NA		0	B7	55	NA	NA		0	C7	55	NA	NA		0	F7	34.0412359625875	NA	NA		0	G7	34.5296439697563	NA	NA		0	H7	19.5729240743192	NA	NA		0	T pos 9/7	E12	34.1286496689696	NA	NA		0	E11	55	NA
Abs Quant/2nd Derivative Max for New Subset 1	161103_Abs Quant/2nd Derivative Max for New Subset 1	161103_3 052 078_Abs Quant/2nd Derivative Max for New Subset 1	161103_3052078_12_Abs Quant/2nd Derivative Max for New Subset 1	A12	55	NA	NA		0	B12	55	NA	NA		0	C12	55	NA	NA		0	F12	34.5853778183412	NA	NA		0	G12	34.6153910441165	NA	NA		0	H12	21.7357481490602	NA	NA		0	T pos TPOS12/14	E12	33.768614572662	NA	NA		0	E11	55	NA
Abs Quant/2nd Derivative Max for New Subset 1	161021_Abs Quant/2nd Derivative Max for New Subset 1	161021_2 922 980_Abs Quant/2nd Derivative Max for New Subset 1	161021_2922980_5_Abs Quant/2nd Derivative Max for New Subset 1	A5	55	NA	NA		0	B5	55	NA	NA		0	C5	55	NA	NA		0	F5	35.8457852863095	NA	NA		0	G5	37.4625102899373	NA	NA		0	H5	19.8420310980104	NA	NA		0	T pos TPOS12/11	E12	34.2466466417043	NA	NA		0	E11	55	NA
Abs Quant/2nd Derivative Max for New Subset 1	160623_Abs Quant/2nd Derivative Max for New Subset 1	160623_1 722 204_Abs Quant/2nd Derivative Max for New Subset 1	160623_1722204_3_Abs Quant/2nd Derivative Max for New Subset 1	A3	55	NA	NA		0	B3	55	NA	NA		0	C3	55	NA	NA		0	F3	34.3232751828801	NA	NA		0	G3	35.2002469075109	NA	NA		0	H3	25.0794853474442	NA	NA		0	T pos 10/29	E12	34.1296876548294	NA	NA		0	E11	55	NA
Abs Quant/2nd Derivative Max for New Subset 1	160316_Abs Quant/2nd Derivative Max for New Subset 1	160316_742 274_Abs Quant/2nd Derivative Max for New Subset 1	160316_742274_5_Abs Quant/2nd Derivative Max for New Subset 1	A5	55	NA	NA		0	B5	55	NA	NA		0	C5	55	NA	NA		0	F5	36.1162910293548	NA	NA		0	G5	34.5757575423963	NA	NA		0	H5	20.7743556773569	NA	NA		0	T pos 9/24	E12	33.0725952693577	NA	NA		0	E11	55	NA
Abs Quant/2nd Derivative Max for New Subset 1	160401_Abs Quant/2nd Derivative Max for New Subset 1	160401_893 921_Abs Quant/2nd Derivative Max for New Subset 1	160401_893921_11_Abs Quant/2nd Derivative Max for New Subset 1	A11	55	NA	NA		0	B11	55	NA	NA		0	C11	55	NA	NA		0	F11	36.8928225667835	NA	NA		0	G11	36.8946875892905	NA	NA		0	H11	17.5965214644065	NA	NA		0	T pos 10/2	E12	33.4203521498705	NA	NA		0	E11	55	NA
Abs Quant/2nd Derivative Max for New Subset 1	160404_Abs Quant/2nd Derivative Max for New Subset 1	160404_912 928_Abs Quant/2nd Derivative Max for New Subset 1	160404_912928_9_Abs Quant/2nd Derivative Max for New Subset 1	A9	55	NA	NA		0	B9	55	NA	NA		0	C9	55	NA	NA		0	F9	45	NA	NA	>	0	G9	45	NA	NA	>	0	H9	55	NA	NA		0	T pos 10/3	E12	33.8390233712072	NA	NA		0	E11	55	NA
Abs Quant/2nd Derivative Max for New Subset 1	160105_Abs Quant/2nd Derivative Max for New Subset 1	160105_3 632 516_Abs Quant/2nd Derivative Max for New Subset 1	160105_3632516_12_Abs Quant/2nd Derivative Max for New Subset 1	A12	55	NA	NA		0	B12	55	NA	NA		0	C12	55	NA	NA		0	F12	36.0110486872323	NA	NA		0	G12	35.6414369914678	NA	NA		0	H12	18.842789137905	NA	NA		0	T pos 8/19	E12	32.9890994685113	NA	NA		0	E11	55	NA
Abs Quant/2nd Derivative Max for New Subset 1	160629_Abs Quant/2nd Derivative Max for New Subset 1	160629_1 791 899_Abs Quant/2nd Derivative Max for New Subset 1	160629_1791899_4_Abs Quant/2nd Derivative Max for New Subset 1	A4	55	NA	NA		0	B4	28.7408459092934	NA	NA		0	C4	55	NA	NA		0	F4	36.0712489489223	NA	NA		0	G4	34.5744812369451	NA	NA		0	H4	26.9181663157896	NA	NA		0	T pos 11/2	E12	33.0076647901065	NA	NA		0	E11	55	NA
Abs Quant/2nd Derivative Max for New Subset 1	160407_Abs Quant/2nd Derivative Max for New Subset 1	160407_971 192_Abs Quant/2nd Derivative Max for New Subset 1	160407_971192_9_Abs Quant/2nd Derivative Max for New Subset 1	A9	55	NA	NA		0	B9	55	NA	NA		0	C9	55	NA	NA		0	F9	34.2320815119174	NA	NA		0	G9	35.6790906112082	NA	NA		0	H9	26.6267127211943	NA	NA		0	T pos 10/4	E12	33.8581551216228	NA	NA		0	E11	55	NA
Abs Quant/2nd Derivative Max for New Subset 1	160307_Abs Quant/2nd Derivative Max for New Subset 1	160307_613 214_Abs Quant/2nd Derivative Max for New Subset 1	160307_613214_5_Abs Quant/2nd Derivative Max for New Subset 1	A5	33.5271595070468	NA	NA		0	B5	34.9577563398771	NA	NA		0	C5	33.7030488937567	NA	NA		0	F5	32.7337691450516	NA	NA		0	G5	32.8959304333259	NA	NA		0	H5	21.7329130015407	NA	NA		0	T pos 9/18	E12	32.8685368471503	NA	NA		0	E11	55	NA
Abs Quant/2nd Derivative Max for New Subset 1	160115bis_Abs Quant/2nd Derivative Max for New Subset 1	160115bis_113 678_Abs Quant/2nd Derivative Max for New Subset 1	160115bis_113678_4_Abs Quant/2nd Derivative Max for New Subset 1	A4	55	NA	NA		0	B4	55	NA	NA		0	C4	55	NA	NA		0	F4	36.0225767149435	NA	NA		0	G4	34.6575483315171	NA	NA		0	H4	30.4895726883091	NA	NA		0	T pos 8/24	E12	33.2300340607399	NA	NA		0	E11	55	NA
Abs Quant/2nd Derivative Max for New Subset 1	160712_Abs Quant/2nd Derivative Max for New Subset 1	160712_1 902 800_Abs Quant/2nd Derivative Max for New Subset 1	160712_1902800_10_Abs Quant/2nd Derivative Max for New Subset 1	A10	55	NA	NA		0	B10	55	NA	NA		0	C10	55	NA	NA		0	F10	34.8407148632158	NA	NA		0	G10	33.307440948707	NA	NA		0	H10	20.3300803066546	NA	NA		0	T pos 11/7	E12	32.6111854053389	NA	NA		0	E11	55	NA
Abs Quant/2nd Derivative Max for New Subset 1	160621_Abs Quant/2nd Derivative Max for New Subset 1	160621_1 680 989_Abs Quant/2nd Derivative Max for New Subset 1	160621_1680989_12_Abs Quant/2nd Derivative Max for New Subset 1	A12	36.1701172941379	NA	NA		0	B12	35.5954173233227	NA	NA		0	C12	37.8206023798638	NA	NA		0	F12	33.868796622403	NA	NA		0	G12	33.4983062223174	NA	NA		0	H12	26.3496987006284	NA	NA		0	T pos 10/28	E12	32.905211405676	NA	NA		0	E11	55	NA
Abs Quant/2nd Derivative Max for New Subset 1	160310_Abs Quant/2nd Derivative Max for New Subset 1	160310_682 325_Abs Quant/2nd Derivative Max for New Subset 1	160310_682325_12_Abs Quant/2nd Derivative Max for New Subset 1	A12	55	NA	NA		0	B12	55	NA	NA		0	C12	55	NA	NA		0	F12	35.2617604748067	NA	NA		0	G12	36.1616824878762	NA	NA		0	H12	18.4867495980105	NA	NA		0	T pos 9/21	E12	32.7570091812442	NA	NA		0	E11	55	NA
Abs Quant/2nd Derivative Max for New Subset 1	160817_Abs Quant/2nd Derivative Max for New Subset 1	160817_2 290 764_Abs Quant/2nd Derivative Max for New Subset 1	160817_2290764_5_Abs Quant/2nd Derivative Max for New Subset 1	A5	55	NA	NA		0	B5	55	NA	NA		0	C5	55	NA	NA		0	F5	35.0257099661249	NA	NA		0	G5	33.8802846054602	NA	NA		0	H5	19.1402617262022	NA	NA		0	T pos 11/19	E12	33.2180987755047	NA	NA		0	E11	55	NA
Abs Quant/2nd Derivative Max for New Subset 1	160303_Abs Quant/2nd Derivative Max for New Subset 1	160303_610 554_Abs Quant/2nd Derivative Max for New Subset 1	160303_610554_6_Abs Quant/2nd Derivative Max for New Subset 1	A6	55	NA	NA		0	B6	55	NA	NA		0	C6	55	NA	NA		0	F6	36.6138884257455	NA	NA		0	G6	35.8164324446961	NA	NA		0	H6	18.1798837208943	NA	NA		0	T pos 9/17	E12	32.9197755351734	NA	NA		0	E11	55	NA
Abs Quant/2nd Derivative Max for New Subset 1	161115_Abs Quant/2nd Derivative Max for New Subset 1	161115_3 191 028_Abs Quant/2nd Derivative Max for New Subset 1	161115_3191028_4_Abs Quant/2nd Derivative Max for New Subset 1	A4	55	NA	NA		0	B4	55	NA	NA		0	C4	55	NA	NA		0	F4	35.9196098471029	NA	NA		0	G4	34.9925389689016	NA	NA		0	H4	24.3410076931455	NA	NA		0	T pos TPOS12/18	E12	34.1274089090794	NA	NA		0	E11	55	NA
Abs Quant/2nd Derivative Max for New Subset 1	160510_Abs Quant/2nd Derivative Max for New Subset 1	160510_1 301 490_Abs Quant/2nd Derivative Max for New Subset 1	160510_1301490_5_Abs Quant/2nd Derivative Max for New Subset 1	A5	55	NA	NA		0	B5	55	NA	NA		0	C5	55	NA	NA		0	F5	34.6712617652451	NA	NA		0	G5	36.1899378167087	NA	NA		0	H5	55	NA	NA		0	T pos 10/15	E12	32.3445912961035	NA	NA		0	E11	55	NA
Abs Quant/2nd Derivative Max for New Subset 1	160316_Abs Quant/2nd Derivative Max for New Subset 1	160316_742 356_Abs Quant/2nd Derivative Max for New Subset 1	160316_742356_10_Abs Quant/2nd Derivative Max for New Subset 1	A10	55	NA	NA		0	B10	55	NA	NA		0	C10	55	NA	NA		0	F10	36.4390653590949	NA	NA		0	G10	35.0533257172393	NA	NA		0	H10	22.28995127326	NA	NA		0	T pos 9/24	E12	33.0725952693577	NA	NA		0	E11	55	NA
Abs Quant/2nd Derivative Max for New Subset 1	160923_Abs Quant/2nd Derivative Max for New Subset 1	160923_2 643 517_Abs Quant/2nd Derivative Max for New Subset 1	160923_2643517_6_Abs Quant/2nd Derivative Max for New Subset 1	A6	55	NA	NA		0	B6	55	NA	NA		0	C6	55	NA	NA		0	F6	35.4495430155914	NA	NA		0	G6	36.1580172071501	NA	NA		0	H6	19.0777129532625	NA	NA		0	T pos TPOS12/2	E12	34.5839875723987	NA	NA		0	E11	55	NA
Abs Quant/2nd Derivative Max for New Subset 1	160504_Abs Quant/2nd Derivative Max for New Subset 1	160504_1 240 763_Abs Quant/2nd Derivative Max for New Subset 1	160504_1240763_8_Abs Quant/2nd Derivative Max for New Subset 1	A8	55	NA	NA		0	B8	55	NA	NA		0	C8	55	NA	NA		0	F8	33.1425397016578	NA	NA		0	G8	33.6627874876552	NA	NA		0	H8	18.5863730432018	NA	NA		0	T pos 10/13	E12	33.3096416954649	NA	NA		0	E11	55	NA
Abs Quant/2nd Derivative Max for New Subset 1	160314_Abs Quant/2nd Derivative Max for New Subset 1	160314_693 324_Abs Quant/2nd Derivative Max for New Subset 1	160314_693324_7_Abs Quant/2nd Derivative Max for New Subset 1	A7	55	NA	NA		0	B7	55	NA	NA		0	C7	55	NA	NA		0	F7	35.8672284303837	NA	NA		0	G7	35.053311152673	NA	NA		0	H7	25.4861378990538	NA	NA		0	T pos 9/23	E12	34.0285225926393	NA	NA		0	E11	55	NA
Abs Quant/2nd Derivative Max for New Subset 1	160802_Abs Quant/2nd Derivative Max for New Subset 1	160802_2 142 205_Abs Quant/2nd Derivative Max for New Subset 1	160802_2142205_12_Abs Quant/2nd Derivative Max for New Subset 1	A12	55	NA	NA		0	B12	55	NA	NA		0	C12	55	NA	NA		0	F12	35.2721271248017	NA	NA		0	G12	37.8473458699606	NA	NA		0	H12	22.1845327321005	NA	NA		0	T pos 11/15	E12	33.0856061093054	NA	NA		0	E11	55	NA
Abs Quant/2nd Derivative Max for New Subset 3	160719_Abs Quant/2nd Derivative Max for New Subset 3	160719_2 002 272_Abs Quant/2nd Derivative Max for New Subset 3	160719_2002272_6_Abs Quant/2nd Derivative Max for New Subset 3	A6	55	NA	NA		0	B6	55	NA	NA		0	C6	55	NA	NA		0	F6	33.7467148545729	NA	NA		0	G6	34.0945024778652	NA	NA		0	H6	23.5446985310861	NA	NA		0	T pos 11/9	E12	34.6040835532266	NA	NA		0	E11	55	NA
Abs Quant/2nd Derivative Max for New Subset 1	161020_Abs Quant/2nd Derivative Max for New Subset 1	161020_2 913 235_Abs Quant/2nd Derivative Max for New Subset 1	161020_2913235_7_Abs Quant/2nd Derivative Max for New Subset 1	A7	55	NA	NA		0	B7	55	NA	NA		0	C7	55	NA	NA		0	F7	35.8855921968297	NA	NA		0	G7	34.2480505847648	NA	NA		0	H7	21.4987659958561	NA	NA		0	T pos TPOS12/10	E12	32.9740250551167	NA	NA		0	E11	55	NA
Abs Quant/2nd Derivative Max for New Subset 1	160914_Abs Quant/2nd Derivative Max for New Subset 1	160914_2 561 823_Abs Quant/2nd Derivative Max for New Subset 1	160914_2561823_7_Abs Quant/2nd Derivative Max for New Subset 1	A7	55	NA	NA		0	B7	55	NA	NA		0	C7	55	NA	NA		0	F7	35.2631268544651	NA	NA		0	G7	36.7545077301664	NA	NA		0	H7	16.9848710590535	NA	NA		0	T pos TPOS11/28	E12	33.2288264704683	NA	NA		0	E11	55	NA
Abs Quant/2nd Derivative Max for New Subset 1	160428-b_Abs Quant/2nd Derivative Max for New Subset 1	160428-b_1 171 230_Abs Quant/2nd Derivative Max for New Subset 1	160428-b_1171230_1_Abs Quant/2nd Derivative Max for New Subset 1	A1	55	NA	NA		0	B1	55	NA	NA		0	C1	55	NA	NA		0	F1	34.6243839526562	NA	NA		0	G1	35.3036623868851	NA	NA		0	H1	18.3392127625048	NA	NA		0	T pos 10/12	E12	32.5265927896094	NA	NA		0	E11	55	NA
Abs Quant/2nd Derivative Max for New Subset 1	160413_Abs Quant/2nd Derivative Max for New Subset 1	160413_1 023 389_Abs Quant/2nd Derivative Max for New Subset 1	160413_1023389_8_Abs Quant/2nd Derivative Max for New Subset 1	A8	55	NA	NA		0	B8	55	NA	NA		0	C8	55	NA	NA		0	F8	35.9274334856154	NA	NA		0	G8	35.2719776794035	NA	NA		0	H8	17.3330112867044	NA	NA		0	T pos 10/6	E12	33.4835716684419	NA	NA		0	E11	55	NA
Abs Quant/2nd Derivative Max for New Subset 1	160414_Abs Quant/2nd Derivative Max for New Subset 1	160414_1 041 249_Abs Quant/2nd Derivative Max for New Subset 1	160414_1041249_11_Abs Quant/2nd Derivative Max for New Subset 1	A11	55	NA	NA		0	B11	55	NA	NA		0	C11	55	NA	NA		0	F11	34.966391701077	NA	NA		0	G11	34.4899413515191	NA	NA		0	H11	30.7990497721387	NA	NA		0	T pos 10/7	E12	33.9576731399229	NA	NA		0	E11	55	NA
Abs Quant/2nd Derivative Max for New Subset 1	160112_Abs Quant/2nd Derivative Max for New Subset 1	160112_52 180_Abs Quant/2nd Derivative Max for New Subset 1	160112_52180_3_Abs Quant/2nd Derivative Max for New Subset 1	A3	55	NA	NA		0	B3	55	NA	NA		0	C3	55	NA	NA		0	F3	35.0957084405436	NA	NA		0	G3	36.7569176854209	NA	NA		0	H3	20.0731618179724	NA	NA		0	T pos 8/22	E12	33.6195102429537	NA	NA		0	E11	55	NA
Abs Quant/2nd Derivative Max for New Subset 1	160824_Abs Quant/2nd Derivative Max for New Subset 1	160824_2 362 625_Abs Quant/2nd Derivative Max for New Subset 1	160824_2362625_11_Abs Quant/2nd Derivative Max for New Subset 1	A11	55	NA	NA		0	B11	55	NA	NA		0	C11	55	NA	NA		0	F11	35.5440854079908	NA	NA		0	G11	34.8564568203194	NA	NA		0	H11	20.6794321160033	NA	NA		0	T pos 11/21	E12	32.762116161947	NA	NA		0	E11	55	NA
Abs Quant/2nd Derivative Max for New Subset 1	161207_Abs Quant/2nd Derivative Max for New Subset 1	161207_3 400 984_Abs Quant/2nd Derivative Max for New Subset 1	161207_3400984_5_Abs Quant/2nd Derivative Max for New Subset 1	A5	55	NA	NA		0	B5	55	NA	NA		0	C5	55	NA	NA		0	F5	34.6399572532815	NA	NA		0	G5	38.1742668237497	NA	NA		0	H5	32.1575153379593	NA	NA		0	T pos TPOS12/24	E12	32.9480410617668	NA	NA		0	E11	55	NA
Abs Quant/2nd Derivative Max for New Subset 1	160316_Abs Quant/2nd Derivative Max for New Subset 1	160316_740 702_Abs Quant/2nd Derivative Max for New Subset 1	160316_740702_1_Abs Quant/2nd Derivative Max for New Subset 1	A1	55	NA	NA		0	B1	55	NA	NA		0	C1	55	NA	NA		0	F1	34.6658663469723	NA	NA		0	G1	37.69658600481	NA	NA		0	H1	23.119895856764	NA	NA		0	T pos 9/24	E12	33.0725952693577	NA	NA		0	E11	55	NA
Abs Quant/2nd Derivative Max for New Subset 1	161004_Abs Quant/2nd Derivative Max for New Subset 1	161004_2 732 642_Abs Quant/2nd Derivative Max for New Subset 1	161004_2732642_2_Abs Quant/2nd Derivative Max for New Subset 1	A2	55	NA	NA		0	B2	55	NA	NA		0	C2	55	NA	NA		0	F2	34.4304205118769	NA	NA		0	G2	36.4492037437891	NA	NA		0	H2	20.1887068311919	NA	NA		0	T pos TPOS12/6	E12	33.5531059628258	NA	NA		0	E11	55	NA
Abs Quant/2nd Derivative Max for New Subset 1	161223_Abs Quant/2nd Derivative Max for New Subset 1	161223_3 571 491_Abs Quant/2nd Derivative Max for New Subset 1	161223_3571491_7_Abs Quant/2nd Derivative Max for New Subset 1	A7	55	NA	NA		0	B7	55	NA	NA		0	C7	55	NA	NA		0	F7	36.4353077723205	NA	NA		0	G7	35.0690273953796	NA	NA		0	H7	33.160147310592	NA	NA		0	T pos TPOS12/28	E12	36.4585851112877	NA	NA		0	E11	55	NA
Abs Quant/2nd Derivative Max for New Subset 1	161004_Abs Quant/2nd Derivative Max for New Subset 1	161004_2 771 054_Abs Quant/2nd Derivative Max for New Subset 1	161004_2771054_8_Abs Quant/2nd Derivative Max for New Subset 1	A8	55	NA	NA		0	B8	55	NA	NA		0	C8	55	NA	NA		0	F8	35.5376382528889	NA	NA		0	G8	35.143901343364	NA	NA		0	H8	24.8151603901789	NA	NA		0	T pos TPOS12/6	E12	33.5531059628258	NA	NA		0	E11	55	NA
Abs Quant/2nd Derivative Max for New Subset 1 (1)	160616_Abs Quant/2nd Derivative Max for New Subset 1 (1)	160616_1 653 930_Abs Quant/2nd Derivative Max for New Subset 1 (1)	160616_1653930_8_Abs Quant/2nd Derivative Max for New Subset 1 (1)	A8	27.4654524274107	7.86177298686148	NA		0	B8	27.5079734850403	7.63344156521744	NA		0	C8	27.5793875358973	7.26478245729914	NA		0	F8	27.67053539389	6.82000000000001	6.82		0	G8	27.6204431762721	7.06095810531201	NA		0	H8	32.3514878414331	0.265874863331634	NA		0	T pos 10/27	E12	33.4197547830874	0.126793469814938	NA		0	E11	55	NA
Abs Quant/2nd Derivative Max for New Subset 1	160523_Abs Quant/2nd Derivative Max for New Subset 1	160523_1 392 597_Abs Quant/2nd Derivative Max for New Subset 1	160523_1392597_10_Abs Quant/2nd Derivative Max for New Subset 1	A10	55	NA	NA		0	B10	55	NA	NA		0	C10	55	NA	NA		0	F10	37.2084561346852	NA	NA		0	G10	34.5791969233257	NA	NA		0	H10	18.8458820276214	NA	NA		0	T pos 10/19	E12	32.1283168979441	NA	NA		0	E11	55	NA
Abs Quant/2nd Derivative Max for New Subset 1	160727_Abs Quant/2nd Derivative Max for New Subset 1	160727_2 072 220_Abs Quant/2nd Derivative Max for New Subset 1	160727_2072220_2_Abs Quant/2nd Derivative Max for New Subset 1	A2	55	NA	NA		0	B2	55	NA	NA		0	C2	55	NA	NA		0	F2	34.4542213539627	NA	NA		0	G2	33.8287810506907	NA	NA		0	H2	20.8462826591911	NA	NA		0	T pos 11/12	E12	32.1467440536238	NA	NA		0	E11	55	NA
Abs Quant/2nd Derivative Max for New Subset 1	161004_Abs Quant/2nd Derivative Max for New Subset 1	161004_2 771 062_Abs Quant/2nd Derivative Max for New Subset 1	161004_2771062_9_Abs Quant/2nd Derivative Max for New Subset 1	A9	55	NA	NA		0	B9	55	NA	NA		0	C9	55	NA	NA		0	F9	36.0358889832867	NA	NA		0	G9	37.5854054364273	NA	NA		0	H9	28.6255251559178	NA	NA		0	T pos TPOS12/6	E12	33.5531059628258	NA	NA		0	E11	55	NA
Abs Quant/2nd Derivative Max for New Subset 1	160321_Abs Quant/2nd Derivative Max for New Subset 1	160321_772 898_Abs Quant/2nd Derivative Max for New Subset 1	160321_772898_5_Abs Quant/2nd Derivative Max for New Subset 1	A5	55	NA	NA		0	B5	55	NA	NA		0	C5	55	NA	NA		0	F5	34.7528058834934	NA	NA		0	G5	34.4750851101623	NA	NA		0	H5	20.1398127825422	NA	NA		0	T pos 9/26	E12	33.9918313493258	NA	NA		0	E11	55	NA
Abs Quant/2nd Derivative Max for New Subset 1	161103_Abs Quant/2nd Derivative Max for New Subset 1	161103_3 052 070_Abs Quant/2nd Derivative Max for New Subset 1	161103_3052070_11_Abs Quant/2nd Derivative Max for New Subset 1	A11	55	NA	NA		0	B11	55	NA	NA		0	C11	55	NA	NA		0	F11	35.186062859414	NA	NA		0	G11	34.6572409394602	NA	NA		0	H11	19.5718260168194	NA	NA		0	T pos TPOS12/14	E12	33.768614572662	NA	NA		0	E11	55	NA
Abs Quant/2nd Derivative Max for New Subset 1	160330_Abs Quant/2nd Derivative Max for New Subset 1	160330_892 117_Abs Quant/2nd Derivative Max for New Subset 1	160330_892117_12_Abs Quant/2nd Derivative Max for New Subset 1	A12	55	NA	NA		0	B12	55	NA	NA		0	C12	55	NA	NA		0	F12	35.2466422666268	NA	NA		0	G12	34.5134722748698	NA	NA		0	H12	21.8776531135172	NA	NA		0	T pos 10/1	E12	33.8835399387917	NA	NA		0	E11	55	NA
Abs Quant/2nd Derivative Max for New Subset 1	160829_Abs Quant/2nd Derivative Max for New Subset 1	160829_2 392 369_Abs Quant/2nd Derivative Max for New Subset 1	160829_2392369_7_Abs Quant/2nd Derivative Max for New Subset 1	A7	55	NA	NA		0	B7	55	NA	NA		0	C7	55	NA	NA		0	F7	36.1700177182665	NA	NA		0	G7	37.7538043027242	NA	NA		0	H7	27.6132548602118	NA	NA		0	T pos 11/23	E12	32.7054307302393	NA	NA		0	E11	55	NA
Abs Quant/2nd Derivative Max for New Subset 1	160216_Abs Quant/2nd Derivative Max for New Subset 1	160216_462 185_Abs Quant/2nd Derivative Max for New Subset 1	160216_462185_7_Abs Quant/2nd Derivative Max for New Subset 1	A7	55	NA	NA		0	B7	55	NA	NA		0	C7	55	NA	NA		0	F7	35.9510809220754	NA	NA		0	G7	37.1425609262538	NA	NA		0	H7	18.9152827772583	NA	NA		0	T pos 9/9	E12	33.8630730027979	NA	NA		0	E11	55	NA
Abs Quant/2nd Derivative Max for New Subset 1	160310_Abs Quant/2nd Derivative Max for New Subset 1	160310_680 491_Abs Quant/2nd Derivative Max for New Subset 1	160310_680491_7_Abs Quant/2nd Derivative Max for New Subset 1	A7	55	NA	NA		0	B7	55	NA	NA		0	C7	55	NA	NA		0	F7	34.1894639112849	NA	NA		0	G7	34.9859203463771	NA	NA		0	H7	18.8518132516929	NA	NA		0	T pos 9/21	E12	32.7570091812442	NA	NA		0	E11	55	NA
Abs Quant/2nd Derivative Max for New Subset 1	160713_Abs Quant/2nd Derivative Max for New Subset 1	160713_1 931 917_Abs Quant/2nd Derivative Max for New Subset 1	160713_1931917_2_Abs Quant/2nd Derivative Max for New Subset 1	A2	55	NA	NA		0	B2	55	NA	NA		0	C2	55	NA	NA		0	F2	35.9699624393143	NA	NA		0	G2	33.7469032930777	NA	NA		0	H2	22.2041830446268	NA	NA		0	T pos 11/7	E12	32.496549023554	NA	NA		0	E11	55	NA
Abs Quant/2nd Derivative Max for New Subset 1	161202_Abs Quant/2nd Derivative Max for New Subset 1	161202_3 343 163_Abs Quant/2nd Derivative Max for New Subset 1	161202_3343163_12_Abs Quant/2nd Derivative Max for New Subset 1	A12	55	NA	NA		0	B12	55	NA	NA		0	C12	55	NA	NA		0	F12	35.9538607141373	NA	NA		0	G12	35.8642106802615	NA	NA		0	H12	18.8289089090558	NA	NA		0	T pos TPOS12/22	E12	33.769199585758	NA	NA		0	E11	55	NA
Abs Quant/2nd Derivative Max for New Subset 1	160915_Abs Quant/2nd Derivative Max for New Subset 1	160915_2 572 791_Abs Quant/2nd Derivative Max for New Subset 1	160915_2572791_9_Abs Quant/2nd Derivative Max for New Subset 1	A9	55	NA	NA		0	B9	55	NA	NA		0	C9	55	NA	NA		0	F9	35.2704242015675	NA	NA		0	G9	36.999568815448	NA	NA		0	H9	19.3583987263207	NA	NA		0	T pos TPOS11/29	E12	32.1948284713061	NA	NA		0	E11	55	NA
Abs Quant/2nd Derivative Max for New Subset 1	160804b_Abs Quant/2nd Derivative Max for New Subset 1	160804b_2 152 242_Abs Quant/2nd Derivative Max for New Subset 1	160804b_2152242_6_Abs Quant/2nd Derivative Max for New Subset 1	A6	55	NA	NA		0	B6	55	NA	NA		0	C6	55	NA	NA		0	F6	35.10176405554	NA	NA		0	G6	35.2259531977545	NA	NA		0	H6	18.6249716979977	NA	NA		0	T pos 11/15	E12	34.1104438187151	NA	NA		0	E11	55	NA
Abs Quant/2nd Derivative Max for New Subset 1	160113_Abs Quant/2nd Derivative Max for New Subset 1	160113_81 023_Abs Quant/2nd Derivative Max for New Subset 1	160113_81023_9_Abs Quant/2nd Derivative Max for New Subset 1	A9	55	NA	NA		0	B9	55	NA	NA		0	C9	55	NA	NA		0	F9	34.7255637285099	NA	NA		0	G9	35.5897738708779	NA	NA		0	H9	28.0604321474702	NA	NA		0	T pos 8/23	E12	33.6680370868802	NA	NA		0	E11	55	NA
Abs Quant/2nd Derivative Max for New Subset 1	160106_Abs Quant/2nd Derivative Max for New Subset 1	160106_3 650 617_Abs Quant/2nd Derivative Max for New Subset 1	160106_3650617_12_Abs Quant/2nd Derivative Max for New Subset 1	A12	55	NA	NA		0	B12	55	NA	NA		0	C12	55	NA	NA		0	F12	36.0242188951868	NA	NA		0	G12	35.4363863741929	NA	NA		0	H12	18.5278566872741	NA	NA		0	T pos 8/19	E12	33.7913681312159	NA	NA		0	E11	55	NA
Abs Quant/2nd Derivative Max for New Subset 1	160330_Abs Quant/2nd Derivative Max for New Subset 1	160330_853 023_Abs Quant/2nd Derivative Max for New Subset 1	160330_853023_2_Abs Quant/2nd Derivative Max for New Subset 1	A2	55	NA	NA		0	B2	55	NA	NA		0	C2	55	NA	NA		0	F2	36.9410882204643	NA	NA		0	G2	33.7174997929928	NA	NA		0	H2	28.1776328516465	NA	NA		0	T pos 10/1	E12	33.8835399387917	NA	NA		0	E11	55	NA
Abs Quant/2nd Derivative Max for New Subset 1	160504_Abs Quant/2nd Derivative Max for New Subset 1	160504_1 234 140_Abs Quant/2nd Derivative Max for New Subset 1	160504_1234140_3_Abs Quant/2nd Derivative Max for New Subset 1	A3	55	NA	NA		0	B3	55	NA	NA		0	C3	55	NA	NA		0	F3	34.1827180603176	NA	NA		0	G3	33.9039410567339	NA	NA		0	H3	18.8119331710004	NA	NA		0	T pos 10/13	E12	33.3096416954649	NA	NA		0	E11	55	NA
Abs Quant/2nd Derivative Max for New Subset 1	160324_Abs Quant/2nd Derivative Max for New Subset 1	160324_823 622_Abs Quant/2nd Derivative Max for New Subset 1	160324_823622_2_Abs Quant/2nd Derivative Max for New Subset 1	A2	55	NA	NA		0	B2	55	NA	NA		0	C2	55	NA	NA		0	F2	38.0040391684922	NA	NA		0	G2	34.4059280946234	NA	NA		0	H2	19.5933163051338	NA	NA		0	T pos 9/27	E12	34.4535397908535	NA	NA		0	E11	55	NA
Abs Quant/2nd Derivative Max for New Subset 1	160606_Abs Quant/2nd Derivative Max for New Subset 1	160606_1 550 719_Abs Quant/2nd Derivative Max for New Subset 1	160606_1550719_7_Abs Quant/2nd Derivative Max for New Subset 1	A7	55	NA	NA		0	B7	55	NA	NA		0	C7	55	NA	NA		0	F7	37.564830748308	NA	NA		0	G7	35.8002888777262	NA	NA		0	H7	18.9612188602617	NA	NA		0	T pos 10/23	E12	33.5862158404639	NA	NA		0	E11	55	NA
Abs Quant/2nd Derivative Max for New Subset 1	160617_Abs Quant/2nd Derivative Max for New Subset 1	160617_1 680 711_Abs Quant/2nd Derivative Max for New Subset 1	160617_1680711_9_Abs Quant/2nd Derivative Max for New Subset 1	A9	55	NA	NA		0	B9	55	NA	NA		0	C9	55	NA	NA		0	F9	34.7479840086137	NA	NA		0	G9	55	NA	NA		0	H9	34.1666707257104	NA	NA		0	T pos 10/27	E12	34.486695055307	NA	NA		0	E11	55	NA
Abs Quant/2nd Derivative Max for New Subset 1	160211_Abs Quant/2nd Derivative Max for New Subset 1	160211_400 984_Abs Quant/2nd Derivative Max for New Subset 1	160211_400984_3_Abs Quant/2nd Derivative Max for New Subset 1	A3	55	NA	NA		0	B3	55	NA	NA		0	C3	55	NA	NA		0	F3	34.7951785758206	NA	NA		0	G3	37.3919114647407	NA	NA		0	H3	33.7085662117191	NA	NA		0	T pos 9/7	E12	34.1286496689696	NA	NA		0	E11	55	NA
Abs Quant/2nd Derivative Max for New Subset 1	160711_Abs Quant/2nd Derivative Max for New Subset 1	160711_1 881 016_Abs Quant/2nd Derivative Max for New Subset 1	160711_1881016_5_Abs Quant/2nd Derivative Max for New Subset 1	A5	55	NA	NA		0	B5	19.9209319820467	NA	NA		0	C5	55	NA	NA		0	F5	36.5124407833466	NA	NA		0	G5	35.4248295196806	NA	NA		0	H5	26.998751095766	NA	NA		0	T pos 11/6	E12	33.1043731411381	NA	NA		0	E11	55	NA
Abs Quant/2nd Derivative Max for New Subset 1	160930_Abs Quant/2nd Derivative Max for New Subset 1	160930_2 713 046_Abs Quant/2nd Derivative Max for New Subset 1	160930_2713046_1_Abs Quant/2nd Derivative Max for New Subset 1	A1	55	NA	NA		0	B1	55	NA	NA		0	C1	55	NA	NA		0	F1	34.8809920138619	NA	NA		0	G1	34.7614514828132	NA	NA		0	H1	19.4527611829434	NA	NA		0	T pos TPOS12/5	E12	33.6458668494769	NA	NA		0	E11	55	NA
Abs Quant/2nd Derivative Max for New Subset 1	160201_Abs Quant/2nd Derivative Max for New Subset 1	160201_280 613_Abs Quant/2nd Derivative Max for New Subset 1	160201_280613_3_Abs Quant/2nd Derivative Max for New Subset 1	A3	55	NA	NA		0	B3	55	NA	NA		0	C3	55	NA	NA		0	F3	37.2751483740884	NA	NA		0	G3	35.0919353365481	NA	NA		0	H3	17.5683490905544	NA	NA		0	T pos 9/3	E12	32.9466512130508	NA	NA		0	E11	55	NA
Abs Quant/2nd Derivative Max for New Subset 1	161018_Abs Quant/2nd Derivative Max for New Subset 1	161018_2 910 592_Abs Quant/2nd Derivative Max for New Subset 1	161018_2910592_6_Abs Quant/2nd Derivative Max for New Subset 1	A6	55	NA	NA		0	B6	55	NA	NA		0	C6	55	NA	NA		0	F6	35.893860048565	NA	NA		0	G6	34.1272793209704	NA	NA		0	H6	22.435800088762	NA	NA		0	T pos TPOS12/10	E12	34.2235883850368	NA	NA		0	E11	55	NA
Abs Quant/2nd Derivative Max for New Subset 1	161124_Abs Quant/2nd Derivative Max for New Subset 1	161124_3 271 980_Abs Quant/2nd Derivative Max for New Subset 1	161124_3271980_8_Abs Quant/2nd Derivative Max for New Subset 1	A8	55	NA	NA		0	B8	55	NA	NA		0	C8	55	NA	NA		0	F8	34.6438350006794	NA	NA		0	G8	37.5258967831064	NA	NA		0	H8	20.1805976896609	NA	NA		0	T pos TPOS12/19	E12	33.8662610674869	NA	NA		0	E11	55	NA
Abs Quant/2nd Derivative Max for New Subset 1	160226_Abs Quant/2nd Derivative Max for New Subset 1	160226_560 779_Abs Quant/2nd Derivative Max for New Subset 1	160226_560779_8_Abs Quant/2nd Derivative Max for New Subset 1	A8	55	NA	NA		0	B8	55	NA	NA		0	C8	55	NA	NA		0	F8	35.6869287267371	NA	NA		0	G8	38.5691193719278	NA	NA		0	H8	19.537341807984	NA	NA		0	T pos 9/14	E12	32.9468951201296	NA	NA		0	E11	55	NA
Abs Quant/2nd Derivative Max for New Subset 1	160331_Abs Quant/2nd Derivative Max for New Subset 1	160331_892 165_Abs Quant/2nd Derivative Max for New Subset 1	160331_892165_4_Abs Quant/2nd Derivative Max for New Subset 1	A4	55	NA	NA		0	B4	55	NA	NA		0	C4	55	NA	NA		0	F4	35.6373462887238	NA	NA		0	G4	35.9610080786502	NA	NA		0	H4	19.0283110190164	NA	NA		0	T pos 10/1	E12	33.9875441350449	NA	NA		0	E11	55	NA
Abs Quant/2nd Derivative Max for New Subset 1	160523_Abs Quant/2nd Derivative Max for New Subset 1	160523_1 392 570_Abs Quant/2nd Derivative Max for New Subset 1	160523_1392570_9_Abs Quant/2nd Derivative Max for New Subset 1	A9	55	NA	NA		0	B9	55	NA	NA		0	C9	55	NA	NA		0	F9	37.6939607052371	NA	NA		0	G9	36.8515229561771	NA	NA		0	H9	55	NA	NA		0	T pos 10/19	E12	32.1283168979441	NA	NA		0	E11	55	NA
Abs Quant/2nd Derivative Max for New Subset 1	160913_Abs Quant/2nd Derivative Max for New Subset 1	160913_2 523 175_Abs Quant/2nd Derivative Max for New Subset 1	160913_2523175_5_Abs Quant/2nd Derivative Max for New Subset 1	A5	55	NA	NA		0	B5	55	NA	NA		0	C5	55	NA	NA		0	F5	34.2646729579312	NA	NA		0	G5	34.1749922846811	NA	NA		0	H5	26.9197772082918	NA	NA		0	T pos TPOS11/28	E12	32.8860265965264	NA	NA		0	E11	55	NA
Abs Quant/2nd Derivative Max for New Subset 1	160711_Abs Quant/2nd Derivative Max for New Subset 1	160711_1 882 749_Abs Quant/2nd Derivative Max for New Subset 1	160711_1882749_6_Abs Quant/2nd Derivative Max for New Subset 1	A6	55	NA	NA		0	B6	55	NA	NA		0	C6	55	NA	NA		0	F6	38.0041130307654	NA	NA		0	G6	33.7104720133014	NA	NA		0	H6	27.3466460605896	NA	NA		0	T pos 11/6	E12	33.1043731411381	NA	NA		0	E11	55	NA
Abs Quant/2nd Derivative Max for New Subset 1	160519_Abs Quant/2nd Derivative Max for New Subset 1	160519_1 382 562_Abs Quant/2nd Derivative Max for New Subset 1	160519_1382562_7_Abs Quant/2nd Derivative Max for New Subset 1	A7	55	NA	NA		0	B7	55	NA	NA		0	C7	55	NA	NA		0	F7	36.8296733237957	NA	NA		0	G7	35.8712191366891	NA	NA		0	H7	18.7435516246655	NA	NA		0	T pos 10/18	E12	31.6414035158684	NA	NA		0	E11	55	NA
Abs Quant/2nd Derivative Max for New Subset 1	161109_Abs Quant/2nd Derivative Max for New Subset 1	161109_3 123 498_Abs Quant/2nd Derivative Max for New Subset 1	161109_3123498_6_Abs Quant/2nd Derivative Max for New Subset 1	A6	55	NA	NA		0	B6	55	NA	NA		0	C6	55	NA	NA		0	F6	37.843603712224	NA	NA		0	G6	35.7309856901463	NA	NA		0	H6	25.4244617604878	NA	NA		0	T pos TPOS12/16	E12	33.4150948318696	NA	NA		0	E11	55	NA
Abs Quant/2nd Derivative Max for New Subset 1	160906_Abs Quant/2nd Derivative Max for New Subset 1	160906_2 462 770_Abs Quant/2nd Derivative Max for New Subset 1	160906_2462770_7_Abs Quant/2nd Derivative Max for New Subset 1	A7	55	NA	NA		0	B7	55	NA	NA		0	C7	55	NA	NA		0	F7	55	NA	NA		0	G7	55	NA	NA		0	H7	29.8044550398127	NA	NA		0	T pos 11/25	E12	32.9022239596081	NA	NA		0	E11	55	NA
Abs Quant/2nd Derivative Max for New Subset 1	160119bis_Abs Quant/2nd Derivative Max for New Subset 1	160119bis_141 896_Abs Quant/2nd Derivative Max for New Subset 1	160119bis_141896_7_Abs Quant/2nd Derivative Max for New Subset 1	A7	55	NA	NA		0	B7	55	NA	NA		0	C7	55	NA	NA		0	F7	35.6983779869486	NA	NA		0	G7	34.4593296642546	NA	NA		0	H7	19.6173446871691	NA	NA		0	T pos 8/26	E12	34.283088503048	NA	NA		0	E11	55	NA
Abs Quant/2nd Derivative Max for New Subset 1	160225_Abs Quant/2nd Derivative Max for New Subset 1	160225_543 363_Abs Quant/2nd Derivative Max for New Subset 1	160225_543363_7_Abs Quant/2nd Derivative Max for New Subset 1	A7	55	NA	NA		0	B7	55	NA	NA		0	C7	55	NA	NA		0	F7	34.4589673986183	NA	NA		0	G7	35.5205382834865	NA	NA		0	H7	18.8279811751523	NA	NA		0	T pos 9/14	E12	33.3401967243013	NA	NA		0	E11	55	NA
Abs Quant/2nd Derivative Max for New Subset 1	160725_Abs Quant/2nd Derivative Max for New Subset 1	160725_2 021 903_Abs Quant/2nd Derivative Max for New Subset 1	160725_2021903_2_Abs Quant/2nd Derivative Max for New Subset 1	A2	55	NA	NA		0	B2	55	NA	NA		0	C2	55	NA	NA		0	F2	33.0669350575779	NA	NA		0	G2	34.7003709946632	NA	NA		0	H2	33.4370942396981	NA	NA		0	T pos 11/11	E12	33.5221888148282	NA	NA		0	E11	55	NA
Abs Quant/2nd Derivative Max for New Subset 1	160204_Abs Quant/2nd Derivative Max for New Subset 1	160204_332 627_Abs Quant/2nd Derivative Max for New Subset 1	160204_332627_11_Abs Quant/2nd Derivative Max for New Subset 1	A11	55	NA	NA		0	B11	55	NA	NA		0	C11	55	NA	NA		0	F11	35.7629849240135	NA	NA		0	G11	34.2689504708808	NA	NA		0	H11	27.2155981570208	NA	NA		0	T pos 9/4	E12	33.531834218852	NA	NA		0	E11	55	NA
Abs Quant/2nd Derivative Max for New Subset 1	160202_Abs Quant/2nd Derivative Max for New Subset 1	160202_320 702_Abs Quant/2nd Derivative Max for New Subset 1	160202_320702_7_Abs Quant/2nd Derivative Max for New Subset 1	A7	55	NA	NA		0	B7	55	NA	NA		0	C7	55	NA	NA		0	F7	31.9103180419972	NA	NA		0	G7	34.843262132152	NA	NA		0	H7	25.7396995334351	NA	NA		0	T pos 9/3	E12	55	NA	NA		0	E11	55	NA
Abs Quant/2nd Derivative Max for New Subset 1	160224_Abs Quant/2nd Derivative Max for New Subset 1	160224_533 253_Abs Quant/2nd Derivative Max for New Subset 1	160224_533253_10_Abs Quant/2nd Derivative Max for New Subset 1	A10	55	NA	NA		0	B10	55	NA	NA		0	C10	55	NA	NA		0	F10	33.5916471621918	NA	NA		0	G10	33.5551658266944	NA	NA		0	H10	19.5583525092132	NA	NA		0	T pos 9/13	E12	37.6269910102937	NA	NA		0	E11	55	NA
Abs Quant/2nd Derivative Max for New Subset 1	160608_Abs Quant/2nd Derivative Max for New Subset 1	160608_1 583 496_Abs Quant/2nd Derivative Max for New Subset 1	160608_1583496_5_Abs Quant/2nd Derivative Max for New Subset 1	A5	55	NA	NA		0	B5	55	NA	NA		0	C5	55	NA	NA		0	F5	36.8471316358098	NA	NA		0	G5	33.8922885895167	NA	NA		0	H5	21.673835104763	NA	NA		0	T pos 10/24	E12	33.8125284485589	NA	NA		0	E11	55	NA
Abs Quant/2nd Derivative Max for New Subset 1	161227_Abs Quant/2nd Derivative Max for New Subset 1	161227_3 572 977_Abs Quant/2nd Derivative Max for New Subset 1	161227_3572977_2_Abs Quant/2nd Derivative Max for New Subset 1	A2	55	NA	NA		0	B2	55	NA	NA		0	C2	55	NA	NA		0	F2	37.9102009871809	NA	NA		0	G2	34.899682625829	NA	NA		0	H2	18.5135134930301	NA	NA		0	T pos TPOS13/1	E12	33.048965391507	NA	NA		0	E11	55	NA
Abs Quant/2nd Derivative Max for New Subset 1	160727_Abs Quant/2nd Derivative Max for New Subset 1	160727_2 080 579_Abs Quant/2nd Derivative Max for New Subset 1	160727_2080579_12_Abs Quant/2nd Derivative Max for New Subset 1	A12	55	NA	NA		0	B12	55	NA	NA		0	C12	55	NA	NA		0	F12	35.8315720787776	NA	NA		0	G12	34.1986229895845	NA	NA		0	H12	20.2976302094377	NA	NA		0	T pos 11/12	E12	32.1467440536238	NA	NA		0	E11	55	NA
Abs Quant/2nd Derivative Max for New Subset 1	160229_Abs Quant/2nd Derivative Max for New Subset 1	160229_570 589_Abs Quant/2nd Derivative Max for New Subset 1	160229_570589_4_Abs Quant/2nd Derivative Max for New Subset 1	A4	55	NA	NA		0	B4	55	NA	NA		0	C4	55	NA	NA		0	F4	34.2833865556355	NA	NA		0	G4	37.2130259699188	NA	NA		0	H4	19.4909596598693	NA	NA		0	T pos 9/15	E12	34.961869774148	NA	NA		0	E11	55	NA
Abs Quant/2nd Derivative Max for New Subset 1	160711_Abs Quant/2nd Derivative Max for New Subset 1	160711_1 892 433_Abs Quant/2nd Derivative Max for New Subset 1	160711_1892433_8_Abs Quant/2nd Derivative Max for New Subset 1	A8	55	NA	NA		0	B8	55	NA	NA		0	C8	55	NA	NA		0	F8	37.0417138712385	NA	NA		0	G8	36.4403545800417	NA	NA		0	H8	17.1471047907601	NA	NA		0	T pos 11/6	E12	33.1043731411381	NA	NA		0	E11	55	NA
Abs Quant/2nd Derivative Max for New Subset 1	160415_Abs Quant/2nd Derivative Max for New Subset 1	160415_1 050 809_Abs Quant/2nd Derivative Max for New Subset 1	160415_1050809_4_Abs Quant/2nd Derivative Max for New Subset 1	A4	55	NA	NA		0	B4	55	NA	NA		0	C4	55	NA	NA		0	F4	35.6734426632813	NA	NA		0	G4	35.6608928838299	NA	NA		0	H4	19.5393695181909	NA	NA		0	T pos 10/7	E12	33.6165774363169	NA	NA		0	E11	55	NA
Abs Quant/2nd Derivative Max for New Subset 1	160607_Abs Quant/2nd Derivative Max for New Subset 1	160607_1 581 778_Abs Quant/2nd Derivative Max for New Subset 1	160607_1581778_6_Abs Quant/2nd Derivative Max for New Subset 1	A6	55	NA	NA		0	B6	55	NA	NA		0	C6	55	NA	NA		0	F6	34.5552418827887	NA	NA		0	G6	34.2026754179287	NA	NA		0	H6	22.9173971989393	NA	NA		0	T pos 10/24	E12	33.0651573749612	NA	NA		0	E11	55	NA
Abs Quant/2nd Derivative Max for New Subset 1	160325B_Abs Quant/2nd Derivative Max for New Subset 1	160325B_842 974_Abs Quant/2nd Derivative Max for New Subset 1	160325B_842974_8_Abs Quant/2nd Derivative Max for New Subset 1	A8	55	NA	NA		0	B8	55	NA	NA		0	C8	55	NA	NA		0	F8	35.017226025385	NA	NA		0	G8	34.9498916164819	NA	NA		0	H8	20.0443565438927	NA	NA		0	T pos 9/27	E12	34.5355336951005	NA	NA		0	E11	55	NA
Abs Quant/2nd Derivative Max for New Subset 1	160418_Abs Quant/2nd Derivative Max for New Subset 1	160418_1 090 602_Abs Quant/2nd Derivative Max for New Subset 1	160418_1090602_4_Abs Quant/2nd Derivative Max for New Subset 1	A4	55	NA	NA		0	B4	55	NA	NA		0	C4	55	NA	NA		0	F4	35.8389038543829	NA	NA		0	G4	33.421646803887	NA	NA		0	H4	20.693769852711	NA	NA		0	T pos 10/8	E12	32.5619553997667	NA	NA		0	E11	55	NA
Abs Quant/2nd Derivative Max for New Subset 1	160812_Abs Quant/2nd Derivative Max for New Subset 1	160812_2 241 648_Abs Quant/2nd Derivative Max for New Subset 1	160812_2241648_8_Abs Quant/2nd Derivative Max for New Subset 1	A8	55	NA	NA		0	B8	55	NA	NA		0	C8	55	NA	NA		0	F8	32.4314948576231	NA	NA		0	G8	36.6498429976412	NA	NA		0	H8	19.8868081293001	NA	NA		0	T pos 11/19	E12	33.7587418044143	NA	NA		0	E11	55	NA
Abs Quant/2nd Derivative Max for New Subset 1	160314_Abs Quant/2nd Derivative Max for New Subset 1	160314_693 495_Abs Quant/2nd Derivative Max for New Subset 1	160314_693495_9_Abs Quant/2nd Derivative Max for New Subset 1	A9	55	NA	NA		0	B9	55	NA	NA		0	C9	55	NA	NA		0	F9	33.7529752226712	NA	NA		0	G9	37.7972590796803	NA	NA		0	H9	22.361315601045	NA	NA		0	T pos 9/23	E12	34.0285225926393	NA	NA		0	E11	55	NA
Abs Quant/2nd Derivative Max for New Subset 1	160615_Abs Quant/2nd Derivative Max for New Subset 1	160615_1 652 050_Abs Quant/2nd Derivative Max for New Subset 1	160615_1652050_4_Abs Quant/2nd Derivative Max for New Subset 1	A4	55	NA	NA		0	B4	55	NA	NA		0	C4	55	NA	NA		0	F4	34.0940940434458	NA	NA		0	G4	33.8358307778055	NA	NA		0	H4	35.7149623597965	NA	NA		0	T pos 10/26	E12	32.8091720042222	NA	NA		0	E11	55	NA
Abs Quant/2nd Derivative Max for New Subset 1	160919_Abs Quant/2nd Derivative Max for New Subset 1	160919_2 592 750_Abs Quant/2nd Derivative Max for New Subset 1	160919_2592750_4_Abs Quant/2nd Derivative Max for New Subset 1	A4	55	NA	NA		0	B4	55	NA	NA		0	C4	55	NA	NA		0	F4	36.2127139865665	NA	NA		0	G4	34.7649375062121	NA	NA		0	H4	18.9194226209008	NA	NA		0	T pos TPOS12/1	E12	34.0342412620405	NA	NA		0	E11	55	NA
Abs Quant/2nd Derivative Max for New Subset 1	160202_Abs Quant/2nd Derivative Max for New Subset 1	160202_321 876_Abs Quant/2nd Derivative Max for New Subset 1	160202_321876_12_Abs Quant/2nd Derivative Max for New Subset 1	A12	55	NA	NA		0	B12	55	NA	NA		0	C12	55	NA	NA		0	F12	36.1643275537692	NA	NA		0	G12	34.9962184871552	NA	NA		0	H12	20.1406887334814	NA	NA		0	T pos 9/3	E12	55	NA	NA		0	E11	55	NA
Abs Quant/2nd Derivative Max for New Subset 1	161201_Abs Quant/2nd Derivative Max for New Subset 1	161201_3 332 391_Abs Quant/2nd Derivative Max for New Subset 1	161201_3332391_3_Abs Quant/2nd Derivative Max for New Subset 1	A3	55	NA	NA		0	B3	55	NA	NA		0	C3	55	NA	NA		0	F3	35.2918813029297	NA	NA		0	G3	34.5566409148676	NA	NA		0	H3	28.2944809801386	NA	NA		0	T pos TPOS12/22	E12	32.1972994570318	NA	NA		0	E11	55	NA
Abs Quant/2nd Derivative Max for New Subset 1	160920_Abs Quant/2nd Derivative Max for New Subset 1	160920_2 632 434_Abs Quant/2nd Derivative Max for New Subset 1	160920_2632434_8_Abs Quant/2nd Derivative Max for New Subset 1	A8	55	NA	NA		0	B8	55	NA	NA		0	C8	55	NA	NA		0	F8	34.6889661951006	NA	NA		0	G8	36.8346292963282	NA	NA		0	H8	19.5026078486518	NA	NA		0	T pos TPOS12/1	E12	31.9434015216614	NA	NA		0	E11	55	NA
Abs Quant/2nd Derivative Max for New Subset 1	160428-b_Abs Quant/2nd Derivative Max for New Subset 1	160428-b_1 173 123_Abs Quant/2nd Derivative Max for New Subset 1	160428-b_1173123_2_Abs Quant/2nd Derivative Max for New Subset 1	A2	55	NA	NA		0	B2	55	NA	NA		0	C2	55	NA	NA		0	F2	35.4290762726478	NA	NA		0	G2	34.4337463706549	NA	NA		0	H2	22.5014423299148	NA	NA		0	T pos 10/12	E12	32.5265927896094	NA	NA		0	E11	55	NA
Abs Quant/2nd Derivative Max for New Subset 1	160406_Abs Quant/2nd Derivative Max for New Subset 1	160406_951 912_Abs Quant/2nd Derivative Max for New Subset 1	160406_951912_4_Abs Quant/2nd Derivative Max for New Subset 1	A4	55	NA	NA		0	B4	55	NA	NA		0	C4	55	NA	NA		0	F4	35.4666156686267	NA	NA		0	G4	34.2597121770283	NA	NA		0	H4	19.9330496325066	NA	NA		0	T pos 10/4	E12	34.0297846964238	NA	NA		0	E11	55	NA
Abs Quant/2nd Derivative Max for New Subset 1	161223_Abs Quant/2nd Derivative Max for New Subset 1	161223_3 572 156_Abs Quant/2nd Derivative Max for New Subset 1	161223_3572156_8_Abs Quant/2nd Derivative Max for New Subset 1	A8	55	NA	NA		0	B8	55	NA	NA		0	C8	55	NA	NA		0	F8	34.623650056281	NA	NA		0	G8	33.2155580181509	NA	NA		0	H8	19.3253986622993	NA	NA		0	T pos TPOS12/28	E12	36.4585851112877	NA	NA		0	E11	55	NA
Abs Quant/2nd Derivative Max for New Subset 1	160607_Abs Quant/2nd Derivative Max for New Subset 1	160607_1 581 792_Abs Quant/2nd Derivative Max for New Subset 1	160607_1581792_7_Abs Quant/2nd Derivative Max for New Subset 1	A7	55	NA	NA		0	B7	55	NA	NA		0	C7	55	NA	NA		0	F7	34.6818633568349	NA	NA		0	G7	34.6192676140529	NA	NA		0	H7	25.7340339975838	NA	NA		0	T pos 10/24	E12	33.0651573749612	NA	NA		0	E11	55	NA
Abs Quant/2nd Derivative Max for New Subset 1	160726_Abs Quant/2nd Derivative Max for New Subset 1	160726_2 072 163_Abs Quant/2nd Derivative Max for New Subset 1	160726_2072163_8_Abs Quant/2nd Derivative Max for New Subset 1	A8	55	NA	NA		0	B8	55	NA	NA		0	C8	55	NA	NA		0	F8	35.6624044911083	NA	NA		0	G8	34.1724854367193	NA	NA		0	H8	23.1431424536408	NA	NA		0	T pos 11/12	E12	32.0988184317794	NA	NA		0	E11	55	NA
Abs Quant/2nd Derivative Max for New Subset 1	160930_Abs Quant/2nd Derivative Max for New Subset 1	160930_2 721 434_Abs Quant/2nd Derivative Max for New Subset 1	160930_2721434_9_Abs Quant/2nd Derivative Max for New Subset 1	A9	55	NA	NA		0	B9	55	NA	NA		0	C9	55	NA	NA		0	F9	35.6022909347629	NA	NA		0	G9	34.7217063775707	NA	NA		0	H9	28.8003808388648	NA	NA		0	T pos TPOS12/5	E12	33.6458668494769	NA	NA		0	E11	55	NA
Abs Quant/2nd Derivative Max for New Subset 1	160225_Abs Quant/2nd Derivative Max for New Subset 1	160225_543 350_Abs Quant/2nd Derivative Max for New Subset 1	160225_543350_6_Abs Quant/2nd Derivative Max for New Subset 1	A6	55	NA	NA		0	B6	55	NA	NA		0	C6	55	NA	NA		0	F6	34.6518666492843	NA	NA		0	G6	35.6613971092089	NA	NA		0	H6	18.83387884731	NA	NA		0	T pos 9/14	E12	33.3401967243013	NA	NA		0	E11	55	NA
Abs Quant/2nd Derivative Max for New Subset 1	160623_Abs Quant/2nd Derivative Max for New Subset 1	160623_1 723 473_Abs Quant/2nd Derivative Max for New Subset 1	160623_1723473_8_Abs Quant/2nd Derivative Max for New Subset 1	A8	55	NA	NA		0	B8	55	NA	NA		0	C8	55	NA	NA		0	F8	35.0956152294055	NA	NA		0	G8	34.8096151398159	NA	NA		0	H8	21.6700879245956	NA	NA		0	T pos 10/29	E12	34.1296876548294	NA	NA		0	E11	55	NA
Abs Quant/2nd Derivative Max for New Subset 1	160824_Abs Quant/2nd Derivative Max for New Subset 1	160824_2 362 042_Abs Quant/2nd Derivative Max for New Subset 1	160824_2362042_10_Abs Quant/2nd Derivative Max for New Subset 1	A10	55	NA	NA		0	B10	55	NA	NA		0	C10	55	NA	NA		0	F10	36.1668126872921	NA	NA		0	G10	33.4604702223111	NA	NA		0	H10	18.7139706122331	NA	NA		0	T pos 11/21	E12	32.762116161947	NA	NA		0	E11	55	NA
Abs Quant/2nd Derivative Max for New Subset 1	160823_Abs Quant/2nd Derivative Max for New Subset 1	160823_2 312 496_Abs Quant/2nd Derivative Max for New Subset 1	160823_2312496_5_Abs Quant/2nd Derivative Max for New Subset 1	A5	55	NA	NA		0	B5	55	NA	NA		0	C5	55	NA	NA		0	F5	34.7492535259767	NA	NA		0	G5	34.2627944781084	NA	NA		0	H5	19.6268208329365	NA	NA		0	T pos 11/21	E12	33.2835834889797	NA	NA		0	E11	55	NA
Abs Quant/2nd Derivative Max for New Subset 1	161220_Abs Quant/2nd Derivative Max for New Subset 1	161220_3 501 497_Abs Quant/2nd Derivative Max for New Subset 1	161220_3501497_1_Abs Quant/2nd Derivative Max for New Subset 1	A1	55	NA	NA		0	B1	55	NA	NA		0	C1	55	NA	NA		0	F1	38.1320097311145	NA	NA		0	G1	34.9810112541433	NA	NA		0	H1	19.0569470889049	NA	NA		0	T pos TPOS12/27	E12	34.0643117507155	NA	NA		0	E11	55	NA
Abs Quant/2nd Derivative Max for New Subset 1	160802_Abs Quant/2nd Derivative Max for New Subset 1	160802_2 141 639_Abs Quant/2nd Derivative Max for New Subset 1	160802_2141639_5_Abs Quant/2nd Derivative Max for New Subset 1	A5	55	NA	NA		0	B5	55	NA	NA		0	C5	55	NA	NA		0	F5	37.831735781207	NA	NA		0	G5	35.999248972137	NA	NA		0	H5	26.1861792290255	NA	NA		0	T pos 11/15	E12	33.0856061093054	NA	NA		0	E11	55	NA
Abs Quant/2nd Derivative Max for New Subset 1	160324_Abs Quant/2nd Derivative Max for New Subset 1	160324_830 627_Abs Quant/2nd Derivative Max for New Subset 1	160324_830627_7_Abs Quant/2nd Derivative Max for New Subset 1	A7	55	NA	NA		0	B7	55	NA	NA		0	C7	55	NA	NA		0	F7	35.6246509460602	NA	NA		0	G7	35.3958596872588	NA	NA		0	H7	18.9921033841776	NA	NA		0	T pos 9/27	E12	34.4535397908535	NA	NA		0	E11	55	NA
Abs Quant/2nd Derivative Max for New Subset 2	160610_Abs Quant/2nd Derivative Max for New Subset 2	160610_1 602 100_Abs Quant/2nd Derivative Max for New Subset 2	160610_1602100_4_Abs Quant/2nd Derivative Max for New Subset 2	A4	55	NA	NA		0	B4	55	NA	NA		0	C4	55	NA	NA		0	F4	34.5739735257	NA	NA		0	G4	35.2569416027547	NA	NA		0	H4	55	NA	NA		0	T pos 10/24	E12	33.7359070400337	NA	NA		0	E11	55	NA
Abs Quant/2nd Derivative Max for New Subset 1	160107_Abs Quant/2nd Derivative Max for New Subset 1	160107_3 651 804_Abs Quant/2nd Derivative Max for New Subset 1	160107_3651804_4_Abs Quant/2nd Derivative Max for New Subset 1	A4	55	NA	NA		0	B4	55	NA	NA		0	C4	55	NA	NA		0	F4	34.8186833229066	NA	NA		0	G4	35.2918552965791	NA	NA		0	H4	19.6575734166164	NA	NA		0	T pos 8/20	E12	32.5071726130561	NA	NA		0	E11	55	NA
Abs Quant/2nd Derivative Max for New Subset 1	160112_Abs Quant/2nd Derivative Max for New Subset 1	160112_53 685_Abs Quant/2nd Derivative Max for New Subset 1	160112_53685_7_Abs Quant/2nd Derivative Max for New Subset 1	A7	55	NA	NA		0	B7	55	NA	NA		0	C7	55	NA	NA		0	F7	41.8882383600659	NA	NA		0	G7	41.5524931914548	NA	NA		0	H7	18.1343604409611	NA	NA		0	T pos 8/22	E12	33.6195102429537	NA	NA		0	E11	55	NA
Abs Quant/2nd Derivative Max for New Subset 1	160518_Abs Quant/2nd Derivative Max for New Subset 1	160518_1 381 579_Abs Quant/2nd Derivative Max for New Subset 1	160518_1381579_6_Abs Quant/2nd Derivative Max for New Subset 1	A6	55	NA	NA		0	B6	55	NA	NA		0	C6	55	NA	NA		0	F6	35.1897117474424	NA	NA		0	G6	36.6875411893884	NA	NA		0	H6	19.9136022795346	NA	NA		0	T pos 10/17	E12	34.2857945529721	NA	NA		0	E11	55	NA
Abs Quant/2nd Derivative Max for New Subset 1	160901_Abs Quant/2nd Derivative Max for New Subset 1	160901_2 432 486_Abs Quant/2nd Derivative Max for New Subset 1	160901_2432486_5_Abs Quant/2nd Derivative Max for New Subset 1	A5	55	NA	NA		0	B5	55	NA	NA		0	C5	55	NA	NA		0	F5	33.3336672368184	NA	NA		0	G5	34.2115567654264	NA	NA		0	H5	19.7618432532262	NA	NA		0	T pos 11/24	E12	33.0387257451662	NA	NA		0	E11	55	NA
Abs Quant/2nd Derivative Max for New Subset 1	161123_Abs Quant/2nd Derivative Max for New Subset 1	161123_3 262 555_Abs Quant/2nd Derivative Max for New Subset 1	161123_3262555_10_Abs Quant/2nd Derivative Max for New Subset 1	A10	55	NA	NA		0	B10	55	NA	NA		0	C10	55	NA	NA		0	F10	35.3095952983017	NA	NA		0	G10	36.1064570526854	NA	NA		0	H10	19.6375954588303	NA	NA		0	T pos TPOS12/19	E12	33.5304944412278	NA	NA		0	E11	55	NA
Abs Quant/2nd Derivative Max for New Subset 1	160106_Abs Quant/2nd Derivative Max for New Subset 1	160106_3 642 401_Abs Quant/2nd Derivative Max for New Subset 1	160106_3642401_8_Abs Quant/2nd Derivative Max for New Subset 1	A8	55	NA	NA		0	B8	55	NA	NA		0	C8	55	NA	NA		0	F8	34.3448813214886	NA	NA		0	G8	36.9611286645837	NA	NA		0	H8	20.9027157909358	NA	NA		0	T pos 8/19	E12	33.7913681312159	NA	NA		0	E11	55	NA
Abs Quant/2nd Derivative Max for New Subset 1	160107_Abs Quant/2nd Derivative Max for New Subset 1	160107_3 651 811_Abs Quant/2nd Derivative Max for New Subset 1	160107_3651811_5_Abs Quant/2nd Derivative Max for New Subset 1	A5	55	NA	NA		0	B5	55	NA	NA		0	C5	55	NA	NA		0	F5	35.1767281515087	NA	NA		0	G5	37.5799864172532	NA	NA		0	H5	17.1819198682307	NA	NA		0	T pos 8/20	E12	32.5071726130561	NA	NA		0	E11	55	NA
Abs Quant/2nd Derivative Max for New Subset 1	160509_Abs Quant/2nd Derivative Max for New Subset 1	160509_1 271 235_Abs Quant/2nd Derivative Max for New Subset 1	160509_1271235_11_Abs Quant/2nd Derivative Max for New Subset 1	A11	55	NA	NA		0	B11	55	NA	NA		0	C11	55	NA	NA		0	F11	34.0836807509073	NA	NA		0	G11	35.038842506764	NA	NA		0	H11	18.5913488847824	NA	NA		0	T pos 10/14	E12	32.7013021556368	NA	NA		0	E11	55	NA
Abs Quant/2nd Derivative Max for New Subset 1	161020_Abs Quant/2nd Derivative Max for New Subset 1	161020_2 912 212_Abs Quant/2nd Derivative Max for New Subset 1	161020_2912212_3_Abs Quant/2nd Derivative Max for New Subset 1	A3	55	NA	NA		0	B3	55	NA	NA		0	C3	55	NA	NA		0	F3	34.4666049833564	NA	NA		0	G3	34.0861368856272	NA	NA		0	H3	29.2224366063505	NA	NA		0	T pos TPOS12/10	E12	32.9740250551167	NA	NA		0	E11	55	NA
Abs Quant/2nd Derivative Max for New Subset 1	161216_Abs Quant/2nd Derivative Max for New Subset 1	161216_3 483 701_Abs Quant/2nd Derivative Max for New Subset 1	161216_3483701_1_Abs Quant/2nd Derivative Max for New Subset 1	A1	55	NA	NA		0	B1	55	NA	NA		0	C1	55	NA	NA		0	F1	34.006403434878	NA	NA		0	G1	35.2709542215449	NA	NA		0	H1	17.5898190500925	NA	NA		0	T pos TPOS12/26	E12	33.5114658736611	NA	NA		0	E11	55	NA
Abs Quant/2nd Derivative Max for New Subset 1	160922_Abs Quant/2nd Derivative Max for New Subset 1	160922_2 632 604_Abs Quant/2nd Derivative Max for New Subset 1	160922_2632604_5_Abs Quant/2nd Derivative Max for New Subset 1	A5	55	NA	NA		0	B5	55	NA	NA		0	C5	55	NA	NA		0	F5	34.9168169553009	NA	NA		0	G5	35.7017202074216	NA	NA		0	H5	21.5986852677868	NA	NA		0	T pos TPOS12/2	E12	32.6474939496168	NA	NA		0	E11	55	NA
Abs Quant/2nd Derivative Max for New Subset 1	160727_Abs Quant/2nd Derivative Max for New Subset 1	160727_2 072 477_Abs Quant/2nd Derivative Max for New Subset 1	160727_2072477_4_Abs Quant/2nd Derivative Max for New Subset 1	A4	55	NA	NA		0	B4	55	NA	NA		0	C4	55	NA	NA		0	F4	36.6051559113167	NA	NA		0	G4	40.8690322153168	NA	NA		0	H4	17.2707116288441	NA	NA		0	T pos 11/12	E12	32.1467440536238	NA	NA		0	E11	55	NA
Abs Quant/2nd Derivative Max for New Subset 1	160812_Abs Quant/2nd Derivative Max for New Subset 1	160812_2 241 618_Abs Quant/2nd Derivative Max for New Subset 1	160812_2241618_7_Abs Quant/2nd Derivative Max for New Subset 1	A7	55	NA	NA		0	B7	55	NA	NA		0	C7	55	NA	NA		0	F7	35.101802090023	NA	NA		0	G7	34.6131077198316	NA	NA		0	H7	18.9652570311246	NA	NA		0	T pos 11/19	E12	33.7587418044143	NA	NA		0	E11	55	NA
Abs Quant/2nd Derivative Max for New Subset 3	160719_Abs Quant/2nd Derivative Max for New Subset 3	160719_2 002 245_Abs Quant/2nd Derivative Max for New Subset 3	160719_2002245_4_Abs Quant/2nd Derivative Max for New Subset 3	A4	55	NA	NA		0	B4	55	NA	NA		0	C4	55	NA	NA		0	F4	35.4792504517675	NA	NA		0	G4	35.5654000552807	NA	NA		0	H4	18.4862136447774	NA	NA		0	T pos 11/9	E12	34.6040835532266	NA	NA		0	E11	55	NA
Abs Quant/2nd Derivative Max for New Subset 1	160526_Abs Quant/2nd Derivative Max for New Subset 1	160526_1 441 888_Abs Quant/2nd Derivative Max for New Subset 1	160526_1441888_2_Abs Quant/2nd Derivative Max for New Subset 1	A2	55	NA	NA		0	B2	55	NA	NA		0	C2	55	NA	NA		0	F2	34.2039549490861	NA	NA		0	G2	33.9351083819371	NA	NA		0	H2	22.5341239786472	NA	NA		0	T pos 10/21	E12	32.7767995982454	NA	NA		0	E11	55	NA
Abs Quant/2nd Derivative Max for New Subset 1	160428-b_Abs Quant/2nd Derivative Max for New Subset 1	160428-b_1 173 140_Abs Quant/2nd Derivative Max for New Subset 1	160428-b_1173140_4_Abs Quant/2nd Derivative Max for New Subset 1	A4	55	NA	NA		0	B4	55	NA	NA		0	C4	55	NA	NA		0	F4	36.30219202378	NA	NA		0	G4	35.021792479901	NA	NA		0	H4	18.3216059884287	NA	NA		0	T pos 10/12	E12	32.5265927896094	NA	NA		0	E11	55	NA
Abs Quant/2nd Derivative Max for New Subset 1	160121_Abs Quant/2nd Derivative Max for New Subset 1	160121_182 193_Abs Quant/2nd Derivative Max for New Subset 1	160121_182193_1_Abs Quant/2nd Derivative Max for New Subset 1	A1	55	NA	NA		0	B1	55	NA	NA		0	C1	55	NA	NA		0	F1	35.0777179078567	NA	NA		0	G1	36.8587762687761	NA	NA		0	H1	30.9739332790752	NA	NA		0	T pos 8/27	E12	33.5003150635169	NA	NA		0	E11	55	NA
Abs Quant/2nd Derivative Max for New Subset 1	160512_Abs Quant/2nd Derivative Max for New Subset 1	160512_1 313 084_Abs Quant/2nd Derivative Max for New Subset 1	160512_1313084_2_Abs Quant/2nd Derivative Max for New Subset 1	A2	55	NA	NA		0	B2	55	NA	NA		0	C2	55	NA	NA		0	F2	35.7021114949159	NA	NA		0	G2	39.0767385736026	NA	NA		0	H2	18.6091424419355	NA	NA		0	T pos 10/16	E12	34.5899371761004	NA	NA		0	E11	55	NA
Abs Quant/2nd Derivative Max for New Subset 1	160321_Abs Quant/2nd Derivative Max for New Subset 1	160321_772 889_Abs Quant/2nd Derivative Max for New Subset 1	160321_772889_4_Abs Quant/2nd Derivative Max for New Subset 1	A4	55	NA	NA		0	B4	55	NA	NA		0	C4	55	NA	NA		0	F4	37.0372203936407	NA	NA		0	G4	35.064218647943	NA	NA		0	H4	17.9636790798412	NA	NA		0	T pos 9/26	E12	33.9918313493258	NA	NA		0	E11	55	NA
Abs Quant/2nd Derivative Max for New Subset 1	160404_Abs Quant/2nd Derivative Max for New Subset 1	160404_913 041_Abs Quant/2nd Derivative Max for New Subset 1	160404_913041_11_Abs Quant/2nd Derivative Max for New Subset 1	A11	55	NA	NA		0	B11	55	NA	NA		0	C11	55	NA	NA		0	F11	35.3906190639719	NA	NA		0	G11	35.0517516158132	NA	NA		0	H11	17.9719005754265	NA	NA		0	T pos 10/3	E12	33.8390233712072	NA	NA		0	E11	55	NA
Abs Quant/2nd Derivative Max for New Subset 1	160525_Abs Quant/2nd Derivative Max for New Subset 1	160525_1 413 387_Abs Quant/2nd Derivative Max for New Subset 1	160525_1413387_2_Abs Quant/2nd Derivative Max for New Subset 1	A2	55	NA	NA		0	B2	55	NA	NA		0	C2	55	NA	NA		0	F2	34.1266808324866	NA	NA		0	G2	34.5415586449642	NA	NA		0	H2	24.4901124431522	NA	NA		0	T pos 10/20	E12	32.7794846997998	NA	NA		0	E11	55	NA
Abs Quant/2nd Derivative Max for New Subset 1	160811_Abs Quant/2nd Derivative Max for New Subset 1	160811_2 213 136_Abs Quant/2nd Derivative Max for New Subset 1	160811_2213136_3_Abs Quant/2nd Derivative Max for New Subset 1	A3	55	NA	NA		0	B3	55	NA	NA		0	C3	55	NA	NA		0	F3	36.1200692500156	NA	NA		0	G3	32.8510333373438	NA	NA		0	H3	33.607098750304	NA	NA		0	T pos 11/17	E12	33.6813325375098	NA	NA		0	E11	55	NA
Abs Quant/2nd Derivative Max for New Subset 1	160804b_Abs Quant/2nd Derivative Max for New Subset 1	160804b_2 161 823_Abs Quant/2nd Derivative Max for New Subset 1	160804b_2161823_12_Abs Quant/2nd Derivative Max for New Subset 1	A12	55	NA	NA		0	B12	55	NA	NA		0	C12	55	NA	NA		0	F12	55	NA	NA		0	G12	35.5377602314774	NA	NA		0	H12	22.5024876546395	NA	NA		0	T pos 11/15	E12	34.1104438187151	NA	NA		0	E11	55	NA
Abs Quant/2nd Derivative Max for New Subset 1	160812_Abs Quant/2nd Derivative Max for New Subset 1	160812_2 232 148_Abs Quant/2nd Derivative Max for New Subset 1	160812_2232148_3_Abs Quant/2nd Derivative Max for New Subset 1	A3	55	NA	NA		0	B3	55	NA	NA		0	C3	55	NA	NA		0	F3	34.8649211095248	NA	NA		0	G3	35.6960530240846	NA	NA		0	H3	21.5874015422011	NA	NA		0	T pos 11/19	E12	33.7587418044143	NA	NA		0	E11	55	NA
Abs Quant/2nd Derivative Max for New Subset 1	161124_Abs Quant/2nd Derivative Max for New Subset 1	161124_3 272 119_Abs Quant/2nd Derivative Max for New Subset 1	161124_3272119_9_Abs Quant/2nd Derivative Max for New Subset 1	A9	55	NA	NA		0	B9	55	NA	NA		0	C9	55	NA	NA		0	F9	34.5928375987037	NA	NA		0	G9	37.5500332467858	NA	NA		0	H9	20.1090430020021	NA	NA		0	T pos TPOS12/19	E12	33.8662610674869	NA	NA		0	E11	55	NA
Abs Quant/2nd Derivative Max for New Subset 1	160517_Abs Quant/2nd Derivative Max for New Subset 1	160517_1 342 113_Abs Quant/2nd Derivative Max for New Subset 1	160517_1342113_4_Abs Quant/2nd Derivative Max for New Subset 1	A4	55	NA	NA		0	B4	55	NA	NA		0	C4	55	NA	NA		0	F4	34.4058945426288	NA	NA		0	G4	32.6424186920563	NA	NA		0	H4	19.9274355024555	NA	NA		0	T pos 10/17	E12	32.5939182887768	NA	NA		0	E11	55	NA
Abs Quant/2nd Derivative Max for New Subset 1	160120_Abs Quant/2nd Derivative Max for New Subset 1	160120_152 095_Abs Quant/2nd Derivative Max for New Subset 1	160120_152095_4_Abs Quant/2nd Derivative Max for New Subset 1	A4	55	NA	NA		0	B4	55	NA	NA		0	C4	55	NA	NA		0	F4	35.1409902974279	NA	NA		0	G4	33.9174101249841	NA	NA		0	H4	32.573763253797	NA	NA		0	T pos 8/26	E12	33.4498929436695	NA	NA		0	E11	55	NA
Abs Quant/2nd Derivative Max for New Subset 1	160526_Abs Quant/2nd Derivative Max for New Subset 1	160526_1 453 305_Abs Quant/2nd Derivative Max for New Subset 1	160526_1453305_11_Abs Quant/2nd Derivative Max for New Subset 1	A11	55	NA	NA		0	B11	55	NA	NA		0	C11	55	NA	NA		0	F11	35.1626742959396	NA	NA		0	G11	34.6151647241412	NA	NA		0	H11	20.0847478738358	NA	NA		0	T pos 10/21	E12	32.7767995982454	NA	NA		0	E11	55	NA
Abs Quant/2nd Derivative Max for New Subset 1	160323_Abs Quant/2nd Derivative Max for New Subset 1	160323_812 364_Abs Quant/2nd Derivative Max for New Subset 1	160323_812364_5_Abs Quant/2nd Derivative Max for New Subset 1	A5	55	NA	NA		0	B5	55	NA	NA		0	C5	55	NA	NA		0	F5	37.8479137141425	NA	NA		0	G5	34.1748811414504	NA	NA		0	H5	21.3069231685805	NA	NA		0	T pos 9/27	E12	33.7682701948157	NA	NA		0	E11	55	NA
Abs Quant/2nd Derivative Max for New Subset 1	160711_Abs Quant/2nd Derivative Max for New Subset 1	160711_1 893 458_Abs Quant/2nd Derivative Max for New Subset 1	160711_1893458_12_Abs Quant/2nd Derivative Max for New Subset 1	A12	55	NA	NA		0	B12	55	NA	NA		0	C12	31.6139656972758	NA	NA		0	F12	45	NA	NA	>	0	G12	45	NA	NA	>	0	H12	17.653116646095	NA	NA		0	T pos 11/6	E12	33.1043731411381	NA	NA		0	E11	55	NA
Abs Quant/2nd Derivative Max for New Subset 1	161110_Abs Quant/2nd Derivative Max for New Subset 1	161110_3 133 092_Abs Quant/2nd Derivative Max for New Subset 1	161110_3133092_1_Abs Quant/2nd Derivative Max for New Subset 1	A1	55	NA	NA		0	B1	55	NA	NA		0	C1	55	NA	NA		0	F1	36.1177966324651	NA	NA		0	G1	35.650054203262	NA	NA		0	H1	20.598542845671	NA	NA		0	T pos TPOS12/16	E12	33.142807457505	NA	NA		0	E11	55	NA
Abs Quant/2nd Derivative Max for New Subset 1	160617_Abs Quant/2nd Derivative Max for New Subset 1	160617_1 663 629_Abs Quant/2nd Derivative Max for New Subset 1	160617_1663629_2_Abs Quant/2nd Derivative Max for New Subset 1	A2	55	NA	NA		0	B2	55	NA	NA		0	C2	55	NA	NA		0	F2	55	NA	NA		0	G2	36.6826933828977	NA	NA		0	H2	21.7841739065959	NA	NA		0	T pos 10/27	E12	34.486695055307	NA	NA		0	E11	55	NA
Abs Quant/2nd Derivative Max for New Subset 1	160908_Abs Quant/2nd Derivative Max for New Subset 1	160908_2 501 412_Abs Quant/2nd Derivative Max for New Subset 1	160908_2501412_6_Abs Quant/2nd Derivative Max for New Subset 1	A6	55	NA	NA		0	B6	55	NA	NA		0	C6	55	NA	NA		0	F6	34.713704512188	NA	NA		0	G6	34.2203241509375	NA	NA		0	H6	36.6265719806634	NA	NA		0	T pos TPOS11/26	E12	33.5987308011448	NA	NA		0	E11	55	NA
Abs Quant/2nd Derivative Max for New Subset 1	160413_Abs Quant/2nd Derivative Max for New Subset 1	160413_1 022 168_Abs Quant/2nd Derivative Max for New Subset 1	160413_1022168_2_Abs Quant/2nd Derivative Max for New Subset 1	A2	55	NA	NA		0	B2	55	NA	NA		0	C2	55	NA	NA		0	F2	36.9858797324014	NA	NA		0	G2	34.7430165241226	NA	NA		0	H2	18.8056090830349	NA	NA		0	T pos 10/6	E12	33.4835716684419	NA	NA		0	E11	55	NA
Abs Quant/2nd Derivative Max for New Subset 1	160803_Abs Quant/2nd Derivative Max for New Subset 1	160803_2 151 847_Abs Quant/2nd Derivative Max for New Subset 1	160803_2151847_4_Abs Quant/2nd Derivative Max for New Subset 1	A4	28.1290263751893	4.94782021337256	NA		0	B4	28.4536660137061	3.95082361981229	NA		0	C4	28.4465262731662	3.97042427611829	NA		0	F4	28.3155637002312	4.34771012188329	NA		0	G4	28.4168690866824	4.05288816750331	NA		0	H4	27.1337310630326	9.86342289636045	NA		0	T pos 11/15	E12	34.1691616355122	0.0751886036111327	NA		0	E11	55	NA
Abs Quant/2nd Derivative Max for New Subset 1	160831_Abs Quant/2nd Derivative Max for New Subset 1	160831_2 422 318_Abs Quant/2nd Derivative Max for New Subset 1	160831_2422318_4_Abs Quant/2nd Derivative Max for New Subset 1	A4	55	NA	NA		0	B4	55	NA	NA		0	C4	55	NA	NA		0	F4	35.3435913663168	NA	NA		0	G4	33.6390970981134	NA	NA		0	H4	31.3218738395305	NA	NA		0	T pos 11/23	E12	33.5495729937868	NA	NA		0	E11	55	NA
Abs Quant/2nd Derivative Max for New Subset 1	161206_Abs Quant/2nd Derivative Max for New Subset 1	161206_3 400 764_Abs Quant/2nd Derivative Max for New Subset 1	161206_3400764_12_Abs Quant/2nd Derivative Max for New Subset 1	A12	55	NA	NA		0	B12	55	NA	NA		0	C12	55	NA	NA		0	F12	35.6888185629612	NA	NA		0	G12	36.2587616299017	NA	NA		0	H12	35.9640299396869	NA	NA		0	T pos TPOS12/23	E12	34.716449732258	NA	NA		0	E11	55	NA
Abs Quant/2nd Derivative Max for New Subset 1	161130_Abs Quant/2nd Derivative Max for New Subset 1	161130_3 292 443_Abs Quant/2nd Derivative Max for New Subset 1	161130_3292443_3_Abs Quant/2nd Derivative Max for New Subset 1	A3	55	NA	NA		0	B3	55	NA	NA		0	C3	55	NA	NA		0	F3	34.7029829003694	NA	NA		0	G3	34.0193608103852	NA	NA		0	H3	19.1980805928053	NA	NA		0	T pos TPOS12/21	E12	33.4278361377899	NA	NA		0	E11	55	NA
Abs Quant/2nd Derivative Max for New Subset 1	161223_Abs Quant/2nd Derivative Max for New Subset 1	161223_3 572 911_Abs Quant/2nd Derivative Max for New Subset 1	161223_3572911_12_Abs Quant/2nd Derivative Max for New Subset 1	A12	55	NA	NA		0	B12	55	NA	NA		0	C12	55	NA	NA		0	F12	34.3185354013023	NA	NA		0	G12	55	NA	NA		0	H12	17.9185924426189	NA	NA		0	T pos TPOS12/28	E12	36.4585851112877	NA	NA		0	E11	55	NA
Abs Quant/2nd Derivative Max for New Subset 1	160323_Abs Quant/2nd Derivative Max for New Subset 1	160323_823 585_Abs Quant/2nd Derivative Max for New Subset 1	160323_823585_11_Abs Quant/2nd Derivative Max for New Subset 1	A11	55	NA	NA		0	B11	55	NA	NA		0	C11	55	NA	NA		0	F11	34.0869134510826	NA	NA		0	G11	35.6899958490498	NA	NA		0	H11	19.7543159333449	NA	NA		0	T pos 9/27	E12	33.7682701948157	NA	NA		0	E11	55	NA
Abs Quant/2nd Derivative Max for New Subset 1	161201_Abs Quant/2nd Derivative Max for New Subset 1	161201_3 332 351_Abs Quant/2nd Derivative Max for New Subset 1	161201_3332351_1_Abs Quant/2nd Derivative Max for New Subset 1	A1	55	NA	NA		0	B1	55	NA	NA		0	C1	55	NA	NA		0	F1	35.550602769424	NA	NA		0	G1	35.845897574306	NA	NA		0	H1	21.2090983159582	NA	NA		0	T pos TPOS12/22	E12	32.1972994570318	NA	NA		0	E11	55	NA
Abs Quant/2nd Derivative Max for New Subset 1	160803_Abs Quant/2nd Derivative Max for New Subset 1	160803_2 151 881_Abs Quant/2nd Derivative Max for New Subset 1	160803_2151881_8_Abs Quant/2nd Derivative Max for New Subset 1	A8	55	NA	NA		0	B8	55	NA	NA		0	C8	55	NA	NA		0	F8	35.2091097833468	0.0365675979047788	NA		0	G8	38.8894259393081	0.00285240294624873	NA		0	H8	37.9505109004614	0.00546830168429781	NA		0	T pos 11/15	E12	34.1691616355122	0.0751886036111327	NA		0	E11	55	NA
Abs Quant/2nd Derivative Max for New Subset 1	161229_Abs Quant/2nd Derivative Max for New Subset 1	161229_3 611 885_Abs Quant/2nd Derivative Max for New Subset 1	161229_3611885_3_Abs Quant/2nd Derivative Max for New Subset 1	A3	55	NA	NA		0	B3	55	NA	NA		0	C3	55	NA	NA		0	F3	34.185681755443	NA	NA		0	G3	35.7765807679712	NA	NA		0	H3	18.7089253715683	NA	NA		0	T pos TPOS13/1	E12	33.4794065695095	NA	NA		0	E11	55	NA
Abs Quant/2nd Derivative Max for New Subset 1	160909_Abs Quant/2nd Derivative Max for New Subset 1	160909_2 503 103_Abs Quant/2nd Derivative Max for New Subset 1	160909_2503103_1_Abs Quant/2nd Derivative Max for New Subset 1	A1	55	NA	NA		0	B1	55	NA	NA		0	C1	55	NA	NA		0	F1	34.6563202080907	NA	NA		0	G1	36.9211726606536	NA	NA		0	H1	19.7126737238912	NA	NA		0	T pos TPOS11/27	E12	32.8092871041231	NA	NA		0	E11	55	NA
Abs Quant/2nd Derivative Max for New Subset 1	160125_Abs Quant/2nd Derivative Max for New Subset 1	160125_210 517_Abs Quant/2nd Derivative Max for New Subset 1	160125_210517_5_Abs Quant/2nd Derivative Max for New Subset 1	A5	55	NA	NA		0	B5	55	NA	NA		0	C5	55	NA	NA		0	F5	35.5680373121025	NA	NA		0	G5	34.1679081887495	NA	NA		0	H5	21.4194033744549	NA	NA		0	T pos 8/29	E12	34.5482362617718	NA	NA		0	E11	55	NA
Abs Quant/2nd Derivative Max for New Subset 1	161213_Abs Quant/2nd Derivative Max for New Subset 1	161213_3 442 247_Abs Quant/2nd Derivative Max for New Subset 1	161213_3442247_6_Abs Quant/2nd Derivative Max for New Subset 1	A6	55	NA	NA		0	B6	55	NA	NA		0	C6	55	NA	NA		0	F6	35.0753754810678	NA	NA		0	G6	34.930152958384	NA	NA		0	H6	17.9185524233919	NA	NA		0	T pos TPOS12/24	E12	34.8006546503253	NA	NA		0	E11	55	NA
Abs Quant/2nd Derivative Max for New Subset 1	160511_Abs Quant/2nd Derivative Max for New Subset 1	160511_1 310 750_Abs Quant/2nd Derivative Max for New Subset 1	160511_1310750_8_Abs Quant/2nd Derivative Max for New Subset 1	A8	55	NA	NA		0	B8	55	NA	NA		0	C8	55	NA	NA		0	F8	36.4607032902518	NA	NA		0	G8	36.0349908756576	NA	NA		0	H8	19.8314142669279	NA	NA		0	T pos 10/15	E12	33.648612769961	NA	NA		0	E11	55	NA
Abs Quant/2nd Derivative Max for New Subset 1	160601_Abs Quant/2nd Derivative Max for New Subset 1	160601_1 510 781_Abs Quant/2nd Derivative Max for New Subset 1	160601_1510781_2_Abs Quant/2nd Derivative Max for New Subset 1	A2	55	NA	NA		0	B2	55	NA	NA		0	C2	55	NA	NA		0	F2	34.6529580440599	NA	NA		0	G2	35.1075461028375	NA	NA		0	H2	25.435329226987	NA	NA		0	T pos 10/22	E12	33.4943989119315	NA	NA		0	E11	55	NA
Abs Quant/2nd Derivative Max for New Subset 1	161006_Abs Quant/2nd Derivative Max for New Subset 1	161006_2 780 774_Abs Quant/2nd Derivative Max for New Subset 1	161006_2780774_4_Abs Quant/2nd Derivative Max for New Subset 1	A4	55	NA	NA		0	B4	55	NA	NA		0	C4	55	NA	NA		0	F4	34.085130563282	NA	NA		0	G4	35.0508395481437	NA	NA		0	H4	23.9209814307862	NA	NA		0	T pos TPOS12/6	E12	35.0948287160137	NA	NA		0	E11	55	NA
Abs Quant/2nd Derivative Max for New Subset 1	160802_Abs Quant/2nd Derivative Max for New Subset 1	160802_2 141 608_Abs Quant/2nd Derivative Max for New Subset 1	160802_2141608_3_Abs Quant/2nd Derivative Max for New Subset 1	A3	55	NA	NA		0	B3	55	NA	NA		0	C3	55	NA	NA		0	F3	34.124723054907	NA	NA		0	G3	34.9044196382538	NA	NA		0	H3	35.8012715604565	NA	NA		0	T pos 11/15	E12	33.0856061093054	NA	NA		0	E11	55	NA
Abs Quant/2nd Derivative Max for New Subset 1	160301_Abs Quant/2nd Derivative Max for New Subset 1	160301_572 549_Abs Quant/2nd Derivative Max for New Subset 1	160301_572549_3_Abs Quant/2nd Derivative Max for New Subset 1	A3	55	NA	NA		0	B3	55	NA	NA		0	C3	55	NA	NA		0	F3	38.9503715649275	NA	NA		0	G3	37.2434777653955	NA	NA		0	H3	17.9774515451518	NA	NA		0	T pos 9/16	E12	34.6781836067154	NA	NA		0	E11	55	NA
Abs Quant/2nd Derivative Max for New Subset 1	160726_Abs Quant/2nd Derivative Max for New Subset 1	160726_2 070 798_Abs Quant/2nd Derivative Max for New Subset 1	160726_2070798_6_Abs Quant/2nd Derivative Max for New Subset 1	A6	55	NA	NA		0	B6	55	NA	NA		0	C6	55	NA	NA		0	F6	33.8977757112929	NA	NA		0	G6	34.0699252193337	NA	NA		0	H6	20.1765236707528	NA	NA		0	T pos 11/12	E12	32.0988184317794	NA	NA		0	E11	55	NA
Abs Quant/2nd Derivative Max for New Subset 1	160426_Abs Quant/2nd Derivative Max for New Subset 1	160426_1 162 016_Abs Quant/2nd Derivative Max for New Subset 1	160426_1162016_11_Abs Quant/2nd Derivative Max for New Subset 1	A11	55	NA	NA		0	B11	55	NA	NA		0	C11	55	NA	NA		0	F11	37.0546141524785	NA	NA		0	G11	34.2961629424099	NA	NA		0	H11	19.5017282488941	NA	NA		0	T pos 10/11	E12	32.615601567074	NA	NA		0	E11	55	NA
Abs Quant/2nd Derivative Max for New Subset 1	161227_Abs Quant/2nd Derivative Max for New Subset 1	161227_3 611 386_Abs Quant/2nd Derivative Max for New Subset 1	161227_3611386_12_Abs Quant/2nd Derivative Max for New Subset 1	A12	55	NA	NA		0	B12	55	NA	NA		0	C12	55	NA	NA		0	F12	35.0391411483284	NA	NA		0	G12	36.6304860297397	NA	NA		0	H12	20.9272194438825	NA	NA		0	T pos TPOS13/1	E12	33.048965391507	NA	NA		0	E11	55	NA
Abs Quant/2nd Derivative Max for New Subset 1	160119bis_Abs Quant/2nd Derivative Max for New Subset 1	160119bis_143 463_Abs Quant/2nd Derivative Max for New Subset 1	160119bis_143463_12_Abs Quant/2nd Derivative Max for New Subset 1	A12	55	NA	NA		0	B12	55	NA	NA		0	C12	55	NA	NA		0	F12	35.6859029563022	NA	NA		0	G12	35.8903178220338	NA	NA		0	H12	18.0558852616392	NA	NA		0	T pos 8/26	E12	34.283088503048	NA	NA		0	E11	55	NA
Abs Quant/2nd Derivative Max for New Subset 1	160324_Abs Quant/2nd Derivative Max for New Subset 1	160324_823 610_Abs Quant/2nd Derivative Max for New Subset 1	160324_823610_1_Abs Quant/2nd Derivative Max for New Subset 1	A1	55	NA	NA		0	B1	55	NA	NA		0	C1	55	NA	NA		0	F1	35.0260889430564	NA	NA		0	G1	35.7653498434088	NA	NA		0	H1	17.7037220661177	NA	NA		0	T pos 9/27	E12	34.4535397908535	NA	NA		0	E11	55	NA
Abs Quant/2nd Derivative Max for New Subset 1	160201_Abs Quant/2nd Derivative Max for New Subset 1	160201_280 596_Abs Quant/2nd Derivative Max for New Subset 1	160201_280596_1_Abs Quant/2nd Derivative Max for New Subset 1	A1	55	NA	NA		0	B1	55	NA	NA		0	C1	55	NA	NA		0	F1	37.4155240524841	NA	NA		0	G1	33.0212112459463	NA	NA		0	H1	18.4268407440075	NA	NA		0	T pos 9/3	E12	32.9466512130508	NA	NA		0	E11	55	NA
Abs Quant/2nd Derivative Max for New Subset 2	160610_Abs Quant/2nd Derivative Max for New Subset 2	160610_1 602 132_Abs Quant/2nd Derivative Max for New Subset 2	160610_1602132_5_Abs Quant/2nd Derivative Max for New Subset 2	A5	55	NA	NA		0	B5	55	NA	NA		0	C5	55	NA	NA		0	F5	36.8744078594494	NA	NA		0	G5	33.4540863288077	NA	NA		0	H5	18.5482086749647	NA	NA		0	T pos 10/24	E12	33.7359070400337	NA	NA		0	E11	55	NA
Abs Quant/2nd Derivative Max for New Subset 1	161129_Abs Quant/2nd Derivative Max for New Subset 1	161129_3 273 450_Abs Quant/2nd Derivative Max for New Subset 1	161129_3273450_2_Abs Quant/2nd Derivative Max for New Subset 1	A2	55	NA	NA		0	B2	55	NA	NA		0	C2	55	NA	NA		0	F2	34.9914469579343	NA	NA		0	G2	36.4880142909422	NA	NA		0	H2	20.2135734748628	NA	NA		0	T pos TPOS12/20	E12	33.4884962651979	NA	NA		0	E11	55	NA
Abs Quant/2nd Derivative Max for New Subset 1	160426_Abs Quant/2nd Derivative Max for New Subset 1	160426_1 161 993_Abs Quant/2nd Derivative Max for New Subset 1	160426_1161993_10_Abs Quant/2nd Derivative Max for New Subset 1	A10	55	NA	NA		0	B10	55	NA	NA		0	C10	55	NA	NA		0	F10	34.4668650921645	NA	NA		0	G10	35.8273768751349	NA	NA		0	H10	19.5356591386286	NA	NA		0	T pos 10/11	E12	32.615601567074	NA	NA		0	E11	55	NA
Abs Quant/2nd Derivative Max for New Subset 1	160826_Abs Quant/2nd Derivative Max for New Subset 1	160826_2 370 616_Abs Quant/2nd Derivative Max for New Subset 1	160826_2370616_4_Abs Quant/2nd Derivative Max for New Subset 1	A4	55	NA	NA		0	B4	55	NA	NA		0	C4	55	NA	NA		0	F4	34.5572119312915	NA	NA		0	G4	37.474408193149	NA	NA		0	H4	21.5560326951712	NA	NA		0	T pos 11/22	E12	33.3090402986011	NA	NA		0	E11	55	NA
Abs Quant/2nd Derivative Max for New Subset 1	160405_Abs Quant/2nd Derivative Max for New Subset 1	160405_951 431_Abs Quant/2nd Derivative Max for New Subset 1	160405_951431_9_Abs Quant/2nd Derivative Max for New Subset 1	A9	55	NA	NA		0	B9	55	NA	NA		0	C9	55	NA	NA		0	F9	35.6173418478475	NA	NA		0	G9	34.9317722778217	NA	NA		0	H9	29.145943144482	NA	NA		0	T pos 10/3	E12	33.2081001833225	NA	NA		0	E11	55	NA
Abs Quant/2nd Derivative Max for New Subset 1	160617_Abs Quant/2nd Derivative Max for New Subset 1	160617_1 671 393_Abs Quant/2nd Derivative Max for New Subset 1	160617_1671393_4_Abs Quant/2nd Derivative Max for New Subset 1	A4	55	NA	NA		0	B4	55	NA	NA		0	C4	55	NA	NA		0	F4	37.6450260030461	NA	NA		0	G4	37.2300599826465	NA	NA		0	H4	26.6545023600005	NA	NA		0	T pos 10/27	E12	34.486695055307	NA	NA		0	E11	55	NA
Abs Quant/2nd Derivative Max for New Subset 1	160606_Abs Quant/2nd Derivative Max for New Subset 1	160606_1 543 298_Abs Quant/2nd Derivative Max for New Subset 1	160606_1543298_5_Abs Quant/2nd Derivative Max for New Subset 1	A5	55	NA	NA		0	B5	55	NA	NA		0	C5	55	NA	NA		0	F5	36.1790085500298	NA	NA		0	G5	34.4330915029339	NA	NA		0	H5	28.3055351586486	NA	NA		0	T pos 10/23	E12	33.5862158404639	NA	NA		0	E11	55	NA
Abs Quant/2nd Derivative Max for New Subset 1	161123_Abs Quant/2nd Derivative Max for New Subset 1	161123_3 262 248_Abs Quant/2nd Derivative Max for New Subset 1	161123_3262248_7_Abs Quant/2nd Derivative Max for New Subset 1	A7	55	NA	NA		0	B7	55	NA	NA		0	C7	55	NA	NA		0	F7	39.2696999712801	NA	NA		0	G7	34.0793545223492	NA	NA		0	H7	27.8016118655805	NA	NA		0	T pos TPOS12/19	E12	33.5304944412278	NA	NA		0	E11	55	NA
Abs Quant/2nd Derivative Max for New Subset 1	160803_Abs Quant/2nd Derivative Max for New Subset 1	160803_2 151 872_Abs Quant/2nd Derivative Max for New Subset 1	160803_2151872_7_Abs Quant/2nd Derivative Max for New Subset 1	A7	28.7687728893858	3.17563821921492	NA		0	B7	28.8128891030013	3.08	3.08		0	C7	28.7518420759798	3.21312560348711	NA		0	F7	28.7360248291623	3.24854710471005	NA		0	G7	28.8923301234601	2.91498675960794	NA		0	H7	35.7362540217638	0.0253752427175473	NA		0	T pos 11/15	E12	34.1691616355122	0.0751886036111327	NA		0	E11	55	NA
Abs Quant/2nd Derivative Max for New Subset 1	161227_Abs Quant/2nd Derivative Max for New Subset 1	161227_3 573 208_Abs Quant/2nd Derivative Max for New Subset 1	161227_3573208_4_Abs Quant/2nd Derivative Max for New Subset 1	A4	55	NA	NA		0	B4	55	NA	NA		0	C4	55	NA	NA		0	F4	33.2792246339147	NA	NA		0	G4	33.9688626731511	NA	NA		0	H4	21.184823500553	NA	NA		0	T pos TPOS13/1	E12	33.048965391507	NA	NA		0	E11	55	NA
Abs Quant/2nd Derivative Max for New Subset 1	160817_Abs Quant/2nd Derivative Max for New Subset 1	160817_2 290 829_Abs Quant/2nd Derivative Max for New Subset 1	160817_2290829_7_Abs Quant/2nd Derivative Max for New Subset 1	A7	55	NA	NA		0	B7	55	NA	NA		0	C7	55	NA	NA		0	F7	36.9803700511917	NA	NA		0	G7	36.6210192476854	NA	NA		0	H7	20.0175816513481	NA	NA		0	T pos 11/19	E12	33.2180987755047	NA	NA		0	E11	55	NA
Abs Quant/2nd Derivative Max for New Subset 1	160311_Abs Quant/2nd Derivative Max for New Subset 1	160311_683 600_Abs Quant/2nd Derivative Max for New Subset 1	160311_683600_12_Abs Quant/2nd Derivative Max for New Subset 1	A12	55	NA	NA		0	B12	55	NA	NA		0	C12	55	NA	NA		0	F12	36.0148133232323	NA	NA		0	G12	35.5713726351383	NA	NA		0	H12	29.4422653624104	NA	NA		0	T pos 9/22	E12	32.1640227091596	NA	NA		0	E11	55	NA
Abs Quant/2nd Derivative Max for New Subset 1	160519_Abs Quant/2nd Derivative Max for New Subset 1	160519_1 382 418_Abs Quant/2nd Derivative Max for New Subset 1	160519_1382418_5_Abs Quant/2nd Derivative Max for New Subset 1	A5	55	NA	NA		0	B5	55	NA	NA		0	C5	55	NA	NA		0	F5	34.3002699105167	NA	NA		0	G5	35.9136907684662	NA	NA		0	H5	23.8593225531425	NA	NA		0	T pos 10/18	E12	31.6414035158684	NA	NA		0	E11	55	NA
Abs Quant/2nd Derivative Max for New Subset 1	160120_Abs Quant/2nd Derivative Max for New Subset 1	160120_180 520_Abs Quant/2nd Derivative Max for New Subset 1	160120_180520_5_Abs Quant/2nd Derivative Max for New Subset 1	A5	55	NA	NA		0	B5	55	NA	NA		0	C5	55	NA	NA		0	F5	34.5222194879228	NA	NA		0	G5	33.8972961820553	NA	NA		0	H5	21.0644273529407	NA	NA		0	T pos 8/26	E12	33.4498929436695	NA	NA		0	E11	55	NA
Abs Quant/2nd Derivative Max for New Subset 1	160627_Abs Quant/2nd Derivative Max for New Subset 1	160627_1 751 863_Abs Quant/2nd Derivative Max for New Subset 1	160627_1751863_6_Abs Quant/2nd Derivative Max for New Subset 1	A6	55	NA	NA		0	B6	55	NA	NA		0	C6	55	NA	NA		0	F6	34.7555280769584	NA	NA		0	G6	34.0835316159153	NA	NA		0	H6	21.1939134811555	NA	NA		0	T pos 11/1	E12	33.529695196829	NA	NA		0	E11	55	NA
Abs Quant/2nd Derivative Max for New Subset 1	160930_Abs Quant/2nd Derivative Max for New Subset 1	160930_2 720 664_Abs Quant/2nd Derivative Max for New Subset 1	160930_2720664_8_Abs Quant/2nd Derivative Max for New Subset 1	A8	55	NA	NA		0	B8	55	NA	NA		0	C8	55	NA	NA		0	F8	34.8670390363742	NA	NA		0	G8	35.7243771646295	NA	NA		0	H8	29.4782922131736	NA	NA		0	T pos TPOS12/5	E12	33.6458668494769	NA	NA		0	E11	55	NA
Abs Quant/2nd Derivative Max for New Subset 1	161222_Abs Quant/2nd Derivative Max for New Subset 1	161222_3 553 307_Abs Quant/2nd Derivative Max for New Subset 1	161222_3553307_12_Abs Quant/2nd Derivative Max for New Subset 1	A12	55	NA	NA		0	B12	55	NA	NA		0	C12	55	NA	NA		0	F12	34.9756406146073	NA	NA		0	G12	35.9064508242067	NA	NA		0	H12	18.6259443717833	NA	NA		0	T pos TPOS12/27	E12	32.7368447175648	NA	NA		0	E11	55	NA
Abs Quant/2nd Derivative Max for New Subset 1	160519_Abs Quant/2nd Derivative Max for New Subset 1	160519_1 383 699_Abs Quant/2nd Derivative Max for New Subset 1	160519_1383699_10_Abs Quant/2nd Derivative Max for New Subset 1	A10	55	NA	NA		0	B10	55	NA	NA		0	C10	55	NA	NA		0	F10	36.7390363047657	NA	NA		0	G10	35.2044975215344	NA	NA		0	H10	19.2621960190199	NA	NA		0	T pos 10/18	E12	31.6414035158684	NA	NA		0	E11	55	NA
Abs Quant/2nd Derivative Max for New Subset 1	161026_Abs Quant/2nd Derivative Max for New Subset 1	161026_2 983 455_Abs Quant/2nd Derivative Max for New Subset 1	161026_2983455_1_Abs Quant/2nd Derivative Max for New Subset 1	A1	55	NA	NA		0	B1	55	NA	NA		0	C1	55	NA	NA		0	F1	36.9016598604506	NA	NA		0	G1	36.4175780146987	NA	NA		0	H1	20.985828280225	NA	NA		0	T pos TPOS12/13	E12	33.1140836332941	NA	NA		0	E11	55	NA
Abs Quant/2nd Derivative Max for New Subset 1	160914_Abs Quant/2nd Derivative Max for New Subset 1	160914_2 563 662_Abs Quant/2nd Derivative Max for New Subset 1	160914_2563662_12_Abs Quant/2nd Derivative Max for New Subset 1	A12	55	NA	NA		0	B12	55	NA	NA		0	C12	55	NA	NA		0	F12	36.1129476504318	NA	NA		0	G12	34.0321951570348	NA	NA		0	H12	23.2824499482438	NA	NA		0	T pos TPOS11/28	E12	33.2288264704683	NA	NA		0	E11	55	NA
Abs Quant/2nd Derivative Max for New Subset 1	160510_Abs Quant/2nd Derivative Max for New Subset 1	160510_1 301 721_Abs Quant/2nd Derivative Max for New Subset 1	160510_1301721_8_Abs Quant/2nd Derivative Max for New Subset 1	A8	55	NA	NA		0	B8	55	NA	NA		0	C8	55	NA	NA		0	F8	35.3220598758789	NA	NA		0	G8	35.2537471857719	NA	NA		0	H8	19.4576789062474	NA	NA		0	T pos 10/15	E12	32.3445912961035	NA	NA		0	E11	55	NA
Abs Quant/2nd Derivative Max for New Subset 1	160509_Abs Quant/2nd Derivative Max for New Subset 1	160509_1 252 568_Abs Quant/2nd Derivative Max for New Subset 1	160509_1252568_2_Abs Quant/2nd Derivative Max for New Subset 1	A2	55	NA	NA		0	B2	55	NA	NA		0	C2	55	NA	NA		0	F2	34.0874744698	NA	NA		0	G2	33.7205692795181	NA	NA		0	H2	18.4961177029242	NA	NA		0	T pos 10/14	E12	32.7013021556368	NA	NA		0	E11	55	NA
Abs Quant/2nd Derivative Max for New Subset 1	160219_Abs Quant/2nd Derivative Max for New Subset 1	160219_490 767_Abs Quant/2nd Derivative Max for New Subset 1	160219_490767_8_Abs Quant/2nd Derivative Max for New Subset 1	A8	55	NA	NA		0	B8	55	NA	NA		0	C8	55	NA	NA		0	F8	35.4622589149544	NA	NA		0	G8	38.8945881393954	NA	NA		0	H8	20.5085486822298	NA	NA		0	T pos 9/10	E12	33.0383727472643	NA	NA		0	E11	55	NA
Abs Quant/2nd Derivative Max for New Subset 1	161124_Abs Quant/2nd Derivative Max for New Subset 1	161124_3 263 391_Abs Quant/2nd Derivative Max for New Subset 1	161124_3263391_4_Abs Quant/2nd Derivative Max for New Subset 1	A4	55	NA	NA		0	B4	55	NA	NA		0	C4	55	NA	NA		0	F4	33.8432474276863	NA	NA		0	G4	35.6044474106238	NA	NA		0	H4	20.8972052031497	NA	NA		0	T pos TPOS12/19	E12	33.8662610674869	NA	NA		0	E11	55	NA
Abs Quant/2nd Derivative Max for New Subset 1	160707_Abs Quant/2nd Derivative Max for New Subset 1	160707_1 863 337_Abs Quant/2nd Derivative Max for New Subset 1	160707_1863337_5_Abs Quant/2nd Derivative Max for New Subset 1	A5	55	NA	NA		0	B5	55	NA	NA		0	C5	55	NA	NA		0	F5	34.9371442295769	NA	NA		0	G5	34.6074017243075	NA	NA		0	H5	19.0818869338287	NA	NA		0	T pos 11/5	E12	31.8663101844038	NA	NA		0	E11	55	NA
Abs Quant/2nd Derivative Max for New Subset 1	161129_Abs Quant/2nd Derivative Max for New Subset 1	161129_3 292 217_Abs Quant/2nd Derivative Max for New Subset 1	161129_3292217_12_Abs Quant/2nd Derivative Max for New Subset 1	A12	55	NA	NA		0	B12	55	NA	NA		0	C12	55	NA	NA		0	F12	35.2081983907811	NA	NA		0	G12	55	NA	NA		0	H12	22.2596468440341	NA	NA		0	T pos TPOS12/20	E12	33.4884962651979	NA	NA		0	E11	55	NA
Abs Quant/2nd Derivative Max for New Subset 1	161221_Abs Quant/2nd Derivative Max for New Subset 1	161221_3 541 491_Abs Quant/2nd Derivative Max for New Subset 1	161221_3541491_11_Abs Quant/2nd Derivative Max for New Subset 1	A11	55	NA	NA		0	B11	55	NA	NA		0	C11	55	NA	NA		0	F11	35.9275066461976	NA	NA		0	G11	36.5351978937833	NA	NA		0	H11	20.0776264647445	NA	NA		0	T pos TPOS12/27	E12	33.1088214279891	NA	NA		0	E11	55	NA
Abs Quant/2nd Derivative Max for New Subset 1	161229_Abs Quant/2nd Derivative Max for New Subset 1	161229_3 611 864_Abs Quant/2nd Derivative Max for New Subset 1	161229_3611864_2_Abs Quant/2nd Derivative Max for New Subset 1	A2	55	NA	NA		0	B2	55	NA	NA		0	C2	55	NA	NA		0	F2	32.7185595171357	NA	NA		0	G2	34.2061277054727	NA	NA		0	H2	19.1439218262661	NA	NA		0	T pos TPOS13/1	E12	33.4794065695095	NA	NA		0	E11	55	NA
Abs Quant/2nd Derivative Max for New Subset 1	160426_Abs Quant/2nd Derivative Max for New Subset 1	160426_1 162 030_Abs Quant/2nd Derivative Max for New Subset 1	160426_1162030_12_Abs Quant/2nd Derivative Max for New Subset 1	A12	55	NA	NA		0	B12	55	NA	NA		0	C12	55	NA	NA		0	F12	35.9543821459651	NA	NA		0	G12	33.841079364287	NA	NA		0	H12	18.6779231084044	NA	NA		0	T pos 10/11	E12	32.615601567074	NA	NA		0	E11	55	NA
Abs Quant/2nd Derivative Max for New Subset 1	160208_Abs Quant/2nd Derivative Max for New Subset 1	160208_350 958_Abs Quant/2nd Derivative Max for New Subset 1	160208_350958_4_Abs Quant/2nd Derivative Max for New Subset 1	A4	55	NA	NA		0	B4	55	NA	NA		0	C4	55	NA	NA		0	F4	34.7812137111677	NA	NA		0	G4	35.4765245711841	NA	NA		0	H4	19.0365832751043	NA	NA		0	T pos 9/6	E12	33.6675361481068	NA	NA		0	E11	55	NA
Abs Quant/2nd Derivative Max for New Subset 1	160411_Abs Quant/2nd Derivative Max for New Subset 1	160411_983 442_Abs Quant/2nd Derivative Max for New Subset 1	160411_983442_3_Abs Quant/2nd Derivative Max for New Subset 1	A3	55	NA	NA		0	B3	55	NA	NA		0	C3	55	NA	NA		0	F3	33.2793698766723	NA	NA		0	G3	36.7217919750354	NA	NA		0	H3	18.5974225516172	NA	NA		0	T pos 10/5	E12	33.2491957225904	NA	NA		0	E11	55	NA
Abs Quant/2nd Derivative Max for New Subset 1	161027_Abs Quant/2nd Derivative Max for New Subset 1	161027_2 993 276_Abs Quant/2nd Derivative Max for New Subset 1	161027_2993276_2_Abs Quant/2nd Derivative Max for New Subset 1	A2	55	NA	NA		0	B2	55	NA	NA		0	C2	55	NA	NA		0	F2	36.5177760400958	NA	NA		0	G2	34.5622530049467	NA	NA		0	H2	21.2918332325161	NA	NA		0	T pos TPOS12/13	E12	33.4194314141526	NA	NA		0	E11	55	NA
Abs Quant/2nd Derivative Max for New Subset 1	160118_Abs Quant/2nd Derivative Max for New Subset 1	160118_121 999_Abs Quant/2nd Derivative Max for New Subset 1	160118_121999_6_Abs Quant/2nd Derivative Max for New Subset 1	A6	55	NA	NA		0	B6	55	NA	NA		0	C6	55	NA	NA		0	F6	36.6485408285911	NA	NA		0	G6	34.4896653135468	NA	NA		0	H6	18.6458404730815	NA	NA		0	T pos 8/25	E12	34.1457128979982	NA	NA		0	E11	55	NA
Abs Quant/2nd Derivative Max for New Subset 2	160610_Abs Quant/2nd Derivative Max for New Subset 2	160610_1 601 794_Abs Quant/2nd Derivative Max for New Subset 2	160610_1601794_3_Abs Quant/2nd Derivative Max for New Subset 2	A3	55	NA	NA		0	B3	55	NA	NA		0	C3	55	NA	NA		0	F3	36.8027470225976	NA	NA		0	G3	34.7317831019595	NA	NA		0	H3	18.3589039711911	NA	NA		0	T pos 10/24	E12	33.7359070400337	NA	NA		0	E11	55	NA
Abs Quant/2nd Derivative Max for New Subset 1	160525_Abs Quant/2nd Derivative Max for New Subset 1	160525_1 441 829_Abs Quant/2nd Derivative Max for New Subset 1	160525_1441829_11_Abs Quant/2nd Derivative Max for New Subset 1	A11	55	NA	NA		0	B11	55	NA	NA		0	C11	55	NA	NA		0	F11	35.2414460356289	NA	NA		0	G11	35.8285529079282	NA	NA		0	H11	18.2966314841168	NA	NA		0	T pos 10/20	E12	32.7794846997998	NA	NA		0	E11	55	NA
Abs Quant/2nd Derivative Max for New Subset 1	160509_Abs Quant/2nd Derivative Max for New Subset 1	160509_1 270 793_Abs Quant/2nd Derivative Max for New Subset 1	160509_1270793_9_Abs Quant/2nd Derivative Max for New Subset 1	A9	55	NA	NA		0	B9	55	NA	NA		0	C9	55	NA	NA		0	F9	34.5306620126657	NA	NA		0	G9	32.149163720934	NA	NA		0	H9	18.6674790178636	NA	NA		0	T pos 10/14	E12	32.7013021556368	NA	NA		0	E11	55	NA
Abs Quant/2nd Derivative Max for New Subset 1	160104_Abs Quant/2nd Derivative Max for New Subset 1	160104_3 622 166_Abs Quant/2nd Derivative Max for New Subset 1	160104_3622166_7_Abs Quant/2nd Derivative Max for New Subset 1	A7	55	NA	NA		0	B7	55	NA	NA		0	C7	55	NA	NA		0	F7	34.7656368173851	NA	NA		0	G7	33.1794962883734	NA	NA		0	H7	18.0708277253246	NA	NA		0	T pos 8/18	E12	33.7854345941569	NA	NA		0	E11	55	NA
Abs Quant/2nd Derivative Max for New Subset 1	160324_Abs Quant/2nd Derivative Max for New Subset 1	160324_823 768_Abs Quant/2nd Derivative Max for New Subset 1	160324_823768_5_Abs Quant/2nd Derivative Max for New Subset 1	A5	55	NA	NA		0	B5	55	NA	NA		0	C5	55	NA	NA		0	F5	36.257446035582	NA	NA		0	G5	37.1139536282661	NA	NA		0	H5	18.2686557501133	NA	NA		0	T pos 9/27	E12	34.4535397908535	NA	NA		0	E11	55	NA
Abs Quant/2nd Derivative Max for New Subset 1	160325B_Abs Quant/2nd Derivative Max for New Subset 1	160325B_840 655_Abs Quant/2nd Derivative Max for New Subset 1	160325B_840655_3_Abs Quant/2nd Derivative Max for New Subset 1	A3	55	NA	NA		0	B3	55	NA	NA		0	C3	55	NA	NA		0	F3	36.9191368455314	NA	NA		0	G3	35.4243513631785	NA	NA		0	H3	19.3132322727263	NA	NA		0	T pos 9/27	E12	34.5355336951005	NA	NA		0	E11	55	NA
Abs Quant/2nd Derivative Max for New Subset 1	160725_Abs Quant/2nd Derivative Max for New Subset 1	160725_2 021 916_Abs Quant/2nd Derivative Max for New Subset 1	160725_2021916_3_Abs Quant/2nd Derivative Max for New Subset 1	A3	55	NA	NA		0	B3	55	NA	NA		0	C3	55	NA	NA		0	F3	35.0625184586358	NA	NA		0	G3	34.440735896953	NA	NA		0	H3	20.6346097337806	NA	NA		0	T pos 11/11	E12	33.5221888148282	NA	NA		0	E11	55	NA
Abs Quant/2nd Derivative Max for New Subset 1	160627_Abs Quant/2nd Derivative Max for New Subset 1	160627_1 743 000_Abs Quant/2nd Derivative Max for New Subset 1	160627_1743000_1_Abs Quant/2nd Derivative Max for New Subset 1	A1	55	NA	NA		0	B1	55	NA	NA		0	C1	55	NA	NA		0	F1	32.6108096934991	NA	NA		0	G1	35.3017187107776	NA	NA		0	H1	21.9364725346839	NA	NA		0	T pos 11/1	E12	33.529695196829	NA	NA		0	E11	55	NA
Abs Quant/2nd Derivative Max for New Subset 1	160318_Abs Quant/2nd Derivative Max for New Subset 1	160318_763 425_Abs Quant/2nd Derivative Max for New Subset 1	160318_763425_9_Abs Quant/2nd Derivative Max for New Subset 1	A9	55	NA	NA		0	B9	55	NA	NA		0	C9	55	NA	NA		0	F9	32.9131173405705	NA	NA		0	G9	36.0785962413387	NA	NA		0	H9	18.7039965223138	NA	NA		0	T pos 9/25	E12	33.3116457830381	NA	NA		0	E11	55	NA
Abs Quant/2nd Derivative Max for New Subset 1	160518_Abs Quant/2nd Derivative Max for New Subset 1	160518_1 342 689_Abs Quant/2nd Derivative Max for New Subset 1	160518_1342689_1_Abs Quant/2nd Derivative Max for New Subset 1	A1	55	NA	NA		0	B1	55	NA	NA		0	C1	55	NA	NA		0	F1	34.1763451510933	NA	NA		0	G1	36.1877807253849	NA	NA		0	H1	18.7711861964661	NA	NA		0	T pos 10/17	E12	34.2857945529721	NA	NA		0	E11	55	NA
Abs Quant/2nd Derivative Max for New Subset 1	160122_Abs Quant/2nd Derivative Max for New Subset 1	160122_183 866_Abs Quant/2nd Derivative Max for New Subset 1	160122_183866_4_Abs Quant/2nd Derivative Max for New Subset 1	A4	55	NA	NA		0	B4	55	NA	NA		0	C4	55	NA	NA		0	F4	37.9602949558074	NA	NA		0	G4	34.2128659004566	NA	NA		0	H4	19.6368688424164	NA	NA		0	T pos 8/27	E12	33.198868200891	NA	NA		0	E11	55	NA
Abs Quant/2nd Derivative Max for New Subset 1	160210_Abs Quant/2nd Derivative Max for New Subset 1	160210_393 770_Abs Quant/2nd Derivative Max for New Subset 1	160210_393770_9_Abs Quant/2nd Derivative Max for New Subset 1	A9	55	NA	NA		0	B9	55	NA	NA		0	C9	55	NA	NA		0	F9	33.6051098419176	NA	NA		0	G9	36.9229151604765	NA	NA		0	H9	19.9121282286297	NA	NA		0	T pos 9/7	E12	34.3479336429387	NA	NA		0	E11	55	NA
Abs Quant/2nd Derivative Max for New Subset 1	160408_Abs Quant/2nd Derivative Max for New Subset 1	160408_983 183_Abs Quant/2nd Derivative Max for New Subset 1	160408_983183_7_Abs Quant/2nd Derivative Max for New Subset 1	A7	55	NA	NA		0	B7	55	NA	NA		0	C7	55	NA	NA		0	F7	35.3194716021939	NA	NA		0	G7	34.7781939915608	NA	NA		0	H7	20.9637346075981	NA	NA		0	T pos 10/5	E12	32.6496598516884	NA	NA		0	E11	55	NA
Abs Quant/2nd Derivative Max for New Subset 1	160822_Abs Quant/2nd Derivative Max for New Subset 1	160822_2 300 761_Abs Quant/2nd Derivative Max for New Subset 1	160822_2300761_9_Abs Quant/2nd Derivative Max for New Subset 1	A9	55	NA	NA		0	B9	55	NA	NA		0	C9	55	NA	NA		0	F9	36.5195396919022	NA	NA		0	G9	35.7331711395523	NA	NA		0	H9	18.2347772603657	NA	NA		0	T pos 11/20	E12	33.6614312670611	NA	NA		0	E11	55	NA
Abs Quant/2nd Derivative Max for New Subset 1	160127_Abs Quant/2nd Derivative Max for New Subset 1	160127_251 797_Abs Quant/2nd Derivative Max for New Subset 1	160127_251797_3_Abs Quant/2nd Derivative Max for New Subset 1	A3	55	NA	NA		0	B3	55	NA	NA		0	C3	55	NA	NA		0	F3	33.6286217947657	NA	NA		0	G3	33.7092786575806	NA	NA		0	H3	25.7759177696032	NA	NA		0	T pos 9/1	E12	33.5021499196339	NA	NA		0	E11	55	NA
Abs Quant/2nd Derivative Max for New Subset 1	160809_Abs Quant/2nd Derivative Max for New Subset 1	160809_2 211 281_Abs Quant/2nd Derivative Max for New Subset 1	160809_2211281_6_Abs Quant/2nd Derivative Max for New Subset 1	A6	55	NA	NA		0	B6	55	NA	NA		0	C6	55	NA	NA		0	F6	34.1428067483459	NA	NA		0	G6	34.1849375963124	NA	NA		0	H6	21.0606856123017	NA	NA		0	T pos 11/16	E12	33.0629775384946	NA	NA		0	E11	55	NA
Abs Quant/2nd Derivative Max for New Subset 1	160407_Abs Quant/2nd Derivative Max for New Subset 1	160407_971 847_Abs Quant/2nd Derivative Max for New Subset 1	160407_971847_11_Abs Quant/2nd Derivative Max for New Subset 1	A11	55	NA	NA		0	B11	55	NA	NA		0	C11	55	NA	NA		0	F11	35.1805834212348	NA	NA		0	G11	35.6699036489777	NA	NA		0	H11	19.0737243500923	NA	NA		0	T pos 10/4	E12	33.8581551216228	NA	NA		0	E11	55	NA
Abs Quant/2nd Derivative Max for New Subset 1	160203_Abs Quant/2nd Derivative Max for New Subset 1	160203_323 604_Abs Quant/2nd Derivative Max for New Subset 1	160203_323604_10_Abs Quant/2nd Derivative Max for New Subset 1	A10	55	NA	NA		0	B10	55	NA	NA		0	C10	55	NA	NA		0	F10	36.0592920656385	NA	NA		0	G10	38.0583993971721	NA	NA		0	H10	18.8218728080833	NA	NA		0	T pos 9/4	E12	34.0538354489809	NA	NA		0	E11	55	NA
Abs Quant/2nd Derivative Max for New Subset 1	160614_Abs Quant/2nd Derivative Max for New Subset 1	160614_1 623 403_Abs Quant/2nd Derivative Max for New Subset 1	160614_1623403_6_Abs Quant/2nd Derivative Max for New Subset 1	A6	55	NA	NA		0	B6	55	NA	NA		0	C6	55	NA	NA		0	F6	36.8617617149802	NA	NA		0	G6	34.0365416749902	NA	NA		0	H6	20.6497298281292	NA	NA		0	T pos 10/26	E12	32.7498502136248	NA	NA		0	E11	55	NA
Abs Quant/2nd Derivative Max for New Subset 1	161206_Abs Quant/2nd Derivative Max for New Subset 1	161206_3 363 401_Abs Quant/2nd Derivative Max for New Subset 1	161206_3363401_6_Abs Quant/2nd Derivative Max for New Subset 1	A6	55	NA	NA		0	B6	55	NA	NA		0	C6	55	NA	NA		0	F6	38.5483010133443	NA	NA		0	G6	35.9761548863861	NA	NA		0	H6	17.6894378330265	NA	NA		0	T pos TPOS12/23	E12	34.716449732258	NA	NA		0	E11	55	NA
Abs Quant/2nd Derivative Max for New Subset 1	160426_Abs Quant/2nd Derivative Max for New Subset 1	160426_1 161 384_Abs Quant/2nd Derivative Max for New Subset 1	160426_1161384_4_Abs Quant/2nd Derivative Max for New Subset 1	A4	55	NA	NA		0	B4	55	NA	NA		0	C4	55	NA	NA		0	F4	35.0883786153716	NA	NA		0	G4	32.9342281133911	NA	NA		0	H4	27.1104059255378	NA	NA		0	T pos 10/11	E12	32.615601567074	NA	NA		0	E11	55	NA
Abs Quant/2nd Derivative Max for New Subset 1	160226_Abs Quant/2nd Derivative Max for New Subset 1	160226_560 724_Abs Quant/2nd Derivative Max for New Subset 1	160226_560724_7_Abs Quant/2nd Derivative Max for New Subset 1	A7	55	NA	NA		0	B7	55	NA	NA		0	C7	55	NA	NA		0	F7	35.5564215935765	NA	NA		0	G7	35.0299143921642	NA	NA		0	H7	27.4350631610103	NA	NA		0	T pos 9/14	E12	32.9468951201296	NA	NA		0	E11	55	NA
Abs Quant/2nd Derivative Max for New Subset 1	160621_Abs Quant/2nd Derivative Max for New Subset 1	160621_1 720 799_Abs Quant/2nd Derivative Max for New Subset 1	160621_1720799_8_Abs Quant/2nd Derivative Max for New Subset 1	A8	55	NA	NA		0	B8	55	NA	NA		0	C8	55	NA	NA		0	F8	35.9818585219699	NA	NA		0	G8	34.872389675145	NA	NA		0	H8	34.9010343419281	NA	NA		0	T pos 10/28	E12	32.905211405676	NA	NA		0	E11	55	NA
Abs Quant/2nd Derivative Max for New Subset 1	160111_Abs Quant/2nd Derivative Max for New Subset 1	160111_42 391_Abs Quant/2nd Derivative Max for New Subset 1	160111_42391_4_Abs Quant/2nd Derivative Max for New Subset 1	A4	55	NA	NA		0	B4	55	NA	NA		0	C4	55	NA	NA		0	F4	35.7314343241982	NA	NA		0	G4	34.7013600108263	NA	NA		0	H4	19.0048716564136	NA	NA		0	T pos 8/21	E12	33.574966257764	NA	NA		0	E11	55	NA
Abs Quant/2nd Derivative Max for New Subset 1	161220_Abs Quant/2nd Derivative Max for New Subset 1	161220_3 502 325_Abs Quant/2nd Derivative Max for New Subset 1	161220_3502325_2_Abs Quant/2nd Derivative Max for New Subset 1	A2	55	NA	NA		0	B2	55	NA	NA		0	C2	55	NA	NA		0	F2	36.8622510294876	NA	NA		0	G2	37.1763688146561	NA	NA		0	H2	18.348975134113	NA	NA		0	T pos TPOS12/27	E12	34.0643117507155	NA	NA		0	E11	55	NA
Abs Quant/2nd Derivative Max for New Subset 1	160406_Abs Quant/2nd Derivative Max for New Subset 1	160406_951 857_Abs Quant/2nd Derivative Max for New Subset 1	160406_951857_1_Abs Quant/2nd Derivative Max for New Subset 1	A1	55	NA	NA		0	B1	55	NA	NA		0	C1	55	NA	NA		0	F1	34.8902045244099	NA	NA		0	G1	36.0614074324189	NA	NA		0	H1	26.8566270449232	NA	NA		0	T pos 10/4	E12	34.0297846964238	NA	NA		0	E11	55	NA
Abs Quant/2nd Derivative Max for New Subset 1	160721_Abs Quant/2nd Derivative Max for New Subset 1	160721_2 010 860_Abs Quant/2nd Derivative Max for New Subset 1	160721_2010860_4_Abs Quant/2nd Derivative Max for New Subset 1	A4	55	NA	NA		0	B4	55	NA	NA		0	C4	55	NA	NA		0	F4	33.9517695935875	NA	NA		0	G4	36.0398863572601	NA	NA		0	H4	28.2292563898632	NA	NA		0	T pos 11/10	E12	55	NA	NA		0	E11	55	NA
Abs Quant/2nd Derivative Max for New Subset 1	160421_Abs Quant/2nd Derivative Max for New Subset 1	160421_1 103 409_Abs Quant/2nd Derivative Max for New Subset 1	160421_1103409_2_Abs Quant/2nd Derivative Max for New Subset 1	A2	55	NA	NA		0	B2	55	NA	NA		0	C2	55	NA	NA		0	F2	34.5257205280043	NA	NA		0	G2	35.4316250587234	NA	NA		0	H2	19.6622065643055	NA	NA		0	T pos 10/9	E12	35.8043877097289	NA	NA		0	E11	55	NA
Abs Quant/2nd Derivative Max for New Subset 1	160919_Abs Quant/2nd Derivative Max for New Subset 1	160919_2 592 797_Abs Quant/2nd Derivative Max for New Subset 1	160919_2592797_6_Abs Quant/2nd Derivative Max for New Subset 1	A6	55	NA	NA		0	B6	55	NA	NA		0	C6	55	NA	NA		0	F6	36.6041776745991	NA	NA		0	G6	37.9473619546493	NA	NA		0	H6	18.425308650211	NA	NA		0	T pos TPOS12/1	E12	34.0342412620405	NA	NA		0	E11	55	NA
Abs Quant/2nd Derivative Max for New Subset 1	160422_Abs Quant/2nd Derivative Max for New Subset 1	160422_1 120 744_Abs Quant/2nd Derivative Max for New Subset 1	160422_1120744_1_Abs Quant/2nd Derivative Max for New Subset 1	A1	55	NA	NA		0	B1	55	NA	NA		0	C1	55	NA	NA		0	F1	34.6713364036829	NA	NA		0	G1	34.7045134170656	NA	NA		0	H1	21.8115566826319	NA	NA		0	T pos 10/10	E12	32.6966324363361	NA	NA		0	E11	55	NA
Abs Quant/2nd Derivative Max for New Subset 1	160311_Abs Quant/2nd Derivative Max for New Subset 1	160311_683 592_Abs Quant/2nd Derivative Max for New Subset 1	160311_683592_11_Abs Quant/2nd Derivative Max for New Subset 1	A11	55	NA	NA		0	B11	55	NA	NA		0	C11	55	NA	NA		0	F11	34.6328404753881	NA	NA		0	G11	34.9439949035329	NA	NA		0	H11	19.9436912306266	NA	NA		0	T pos 9/22	E12	32.1640227091596	NA	NA		0	E11	55	NA
Abs Quant/2nd Derivative Max for New Subset 1	160413_Abs Quant/2nd Derivative Max for New Subset 1	160413_1 022 672_Abs Quant/2nd Derivative Max for New Subset 1	160413_1022672_7_Abs Quant/2nd Derivative Max for New Subset 1	A7	55	NA	NA		0	B7	55	NA	NA		0	C7	55	NA	NA		0	F7	34.4937717275898	NA	NA		0	G7	34.9436695066709	NA	NA		0	H7	19.1717870873224	NA	NA		0	T pos 10/6	E12	33.4835716684419	NA	NA		0	E11	55	NA
Abs Quant/2nd Derivative Max for New Subset 1	160802_Abs Quant/2nd Derivative Max for New Subset 1	160802_2 141 622_Abs Quant/2nd Derivative Max for New Subset 1	160802_2141622_4_Abs Quant/2nd Derivative Max for New Subset 1	A4	55	NA	NA		0	B4	55	NA	NA		0	C4	55	NA	NA		0	F4	34.4297165279991	NA	NA		0	G4	36.832451226175	NA	NA		0	H4	22.2032059914638	NA	NA		0	T pos 11/15	E12	33.0856061093054	NA	NA		0	E11	55	NA
Abs Quant/2nd Derivative Max for New Subset 1	160105_Abs Quant/2nd Derivative Max for New Subset 1	160105_3 622 666_Abs Quant/2nd Derivative Max for New Subset 1	160105_3622666_1_Abs Quant/2nd Derivative Max for New Subset 1	A1	55	NA	NA		0	B1	55	NA	NA		0	C1	55	NA	NA		0	F1	32.8506648647894	NA	NA		0	G1	35.4975359197804	NA	NA		0	H1	18.4683293309394	NA	NA		0	T pos 8/19	E12	32.9890994685113	NA	NA		0	E11	55	NA
Abs Quant/2nd Derivative Max for New Subset 1	161220_Abs Quant/2nd Derivative Max for New Subset 1	161220_3 541 252_Abs Quant/2nd Derivative Max for New Subset 1	161220_3541252_12_Abs Quant/2nd Derivative Max for New Subset 1	A12	55	NA	NA		0	B12	55	NA	NA		0	C12	55	NA	NA		0	F12	34.4673569783768	NA	NA		0	G12	38.173211978695	NA	NA		0	H12	32.8029590960416	NA	NA		0	T pos TPOS12/27	E12	34.0643117507155	NA	NA		0	E11	55	NA
Abs Quant/2nd Derivative Max for New Subset 1	160427_Abs Quant/2nd Derivative Max for New Subset 1	160427_1 163 024_Abs Quant/2nd Derivative Max for New Subset 1	160427_1163024_5_Abs Quant/2nd Derivative Max for New Subset 1	A5	55	NA	NA		0	B5	55	NA	NA		0	C5	55	NA	NA		0	F5	36.2645586103181	NA	NA		0	G5	37.3262241204545	NA	NA		0	H5	19.4760682011115	NA	NA		0	T pos 10/11	E12	32.9681414241551	NA	NA		0	E11	55	NA
Abs Quant/2nd Derivative Max for New Subset 1	161109_Abs Quant/2nd Derivative Max for New Subset 1	161109_3 133 034_Abs Quant/2nd Derivative Max for New Subset 1	161109_3133034_11_Abs Quant/2nd Derivative Max for New Subset 1	A11	55	NA	NA		0	B11	55	NA	NA		0	C11	55	NA	NA		0	F11	35.0572231151589	NA	NA		0	G11	35.854185626805	NA	NA		0	H11	21.7743190258429	NA	NA		0	T pos TPOS12/16	E12	33.4150948318696	NA	NA		0	E11	55	NA
Abs Quant/2nd Derivative Max for New Subset 1	160111_Abs Quant/2nd Derivative Max for New Subset 1	160111_43 695_Abs Quant/2nd Derivative Max for New Subset 1	160111_43695_8_Abs Quant/2nd Derivative Max for New Subset 1	A8	55	NA	NA		0	B8	55	NA	NA		0	C8	55	NA	NA		0	F8	33.614107684581	NA	NA		0	G8	34.3192081380123	NA	NA		0	H8	19.9796249656594	NA	NA		0	T pos 8/21	E12	33.574966257764	NA	NA		0	E11	55	NA
Abs Quant/2nd Derivative Max for New Subset 1	161103_Abs Quant/2nd Derivative Max for New Subset 1	161103_3 020 903_Abs Quant/2nd Derivative Max for New Subset 1	161103_3020903_2_Abs Quant/2nd Derivative Max for New Subset 1	A2	55	NA	NA		0	B2	55	NA	NA		0	C2	55	NA	NA		0	F2	34.0798631039133	NA	NA		0	G2	35.651482929356	NA	NA		0	H2	34.1874793223739	NA	NA		0	T pos TPOS12/14	E12	33.768614572662	NA	NA		0	E11	55	NA
Abs Quant/2nd Derivative Max for New Subset 1	160205_Abs Quant/2nd Derivative Max for New Subset 1	160205_340 739_Abs Quant/2nd Derivative Max for New Subset 1	160205_340739_7_Abs Quant/2nd Derivative Max for New Subset 1	A7	55	NA	NA		0	B7	55	NA	NA		0	C7	55	NA	NA		0	F7	55	NA	NA		0	G7	55	NA	NA		0	H7	19.5192113738458	NA	NA		0	T pos 9/5	E12	33.3473171693832	NA	NA		0	E11	55	NA
Abs Quant/2nd Derivative Max for New Subset 1	160226_Abs Quant/2nd Derivative Max for New Subset 1	160226_550 641_Abs Quant/2nd Derivative Max for New Subset 1	160226_550641_1_Abs Quant/2nd Derivative Max for New Subset 1	A1	55	NA	NA		0	B1	55	NA	NA		0	C1	55	NA	NA		0	F1	34.7619913522827	NA	NA		0	G1	35.4065259298358	NA	NA		0	H1	18.7006443129046	NA	NA		0	T pos 9/14	E12	32.9468951201296	NA	NA		0	E11	55	NA
Abs Quant/2nd Derivative Max for New Subset 1	160113_Abs Quant/2nd Derivative Max for New Subset 1	160113_73 567_Abs Quant/2nd Derivative Max for New Subset 1	160113_73567_8_Abs Quant/2nd Derivative Max for New Subset 1	A8	55	NA	NA		0	B8	55	NA	NA		0	C8	55	NA	NA		0	F8	34.9731551726824	NA	NA		0	G8	36.10876455858	NA	NA		0	H8	18.6157039205346	NA	NA		0	T pos 8/23	E12	33.6680370868802	NA	NA		0	E11	55	NA
Abs Quant/2nd Derivative Max for New Subset 1	160331_Abs Quant/2nd Derivative Max for New Subset 1	160331_892 211_Abs Quant/2nd Derivative Max for New Subset 1	160331_892211_5_Abs Quant/2nd Derivative Max for New Subset 1	A5	55	NA	NA		0	B5	55	NA	NA		0	C5	55	NA	NA		0	F5	35.8085146346822	NA	NA		0	G5	35.2872634441122	NA	NA		0	H5	36.8883682803794	NA	NA		0	T pos 10/1	E12	33.9875441350449	NA	NA		0	E11	55	NA
Abs Quant/2nd Derivative Max for New Subset 1	161114_Abs Quant/2nd Derivative Max for New Subset 1	161114_3 151 605_Abs Quant/2nd Derivative Max for New Subset 1	161114_3151605_10_Abs Quant/2nd Derivative Max for New Subset 1	A10	55	NA	NA		0	B10	55	NA	NA		0	C10	55	NA	NA		0	F10	35.7635950550865	NA	NA		0	G10	35.6578727492995	NA	NA		0	H10	31.9885229002481	NA	NA		0	T pos TPOS12/17	E12	32.7485957749607	NA	NA		0	E11	55	NA
Abs Quant/2nd Derivative Max for New Subset 1	160411_Abs Quant/2nd Derivative Max for New Subset 1	160411_990 600_Abs Quant/2nd Derivative Max for New Subset 1	160411_990600_7_Abs Quant/2nd Derivative Max for New Subset 1	A7	55	NA	NA		0	B7	55	NA	NA		0	C7	55	NA	NA		0	F7	35.648316124244	NA	NA		0	G7	35.6807790964342	NA	NA		0	H7	21.1616841704268	NA	NA		0	T pos 10/5	E12	33.2491957225904	NA	NA		0	E11	55	NA
Abs Quant/2nd Derivative Max for New Subset 1	161021_Abs Quant/2nd Derivative Max for New Subset 1	161021_2 913 832_Abs Quant/2nd Derivative Max for New Subset 1	161021_2913832_1_Abs Quant/2nd Derivative Max for New Subset 1	A1	55	NA	NA		0	B1	55	NA	NA		0	C1	55	NA	NA		0	F1	34.7856682195666	NA	NA		0	G1	34.0386900638475	NA	NA		0	H1	21.5822490487041	NA	NA		0	T pos TPOS12/11	E12	34.2466466417043	NA	NA		0	E11	55	NA
Abs Quant/2nd Derivative Max for New Subset 1	160908_Abs Quant/2nd Derivative Max for New Subset 1	160908_2 493 445_Abs Quant/2nd Derivative Max for New Subset 1	160908_2493445_5_Abs Quant/2nd Derivative Max for New Subset 1	A5	55	NA	NA		0	B5	55	NA	NA		0	C5	55	NA	NA		0	F5	33.684577668873	NA	NA		0	G5	34.9878126209027	NA	NA		0	H5	20.5032076270971	NA	NA		0	T pos TPOS11/26	E12	33.5987308011448	NA	NA		0	E11	55	NA
Abs Quant/2nd Derivative Max for New Subset 1	160928_Abs Quant/2nd Derivative Max for New Subset 1	160928_2 711 599_Abs Quant/2nd Derivative Max for New Subset 1	160928_2711599_10_Abs Quant/2nd Derivative Max for New Subset 1	A10	55	NA	NA		0	B10	55	NA	NA		0	C10	55	NA	NA		0	F10	37.7359669986922	NA	NA		0	G10	36.1304531768544	NA	NA		0	H10	22.1830743180224	NA	NA		0	T pos TPOS12/4	E12	33.525351761225	NA	NA		0	E11	55	NA
Abs Quant/2nd Derivative Max for New Subset 1	160509_Abs Quant/2nd Derivative Max for New Subset 1	160509_1 272 380_Abs Quant/2nd Derivative Max for New Subset 1	160509_1272380_12_Abs Quant/2nd Derivative Max for New Subset 1	A12	55	NA	NA		0	B12	55	NA	NA		0	C12	55	NA	NA		0	F12	33.8584554781295	NA	NA		0	G12	35.7327485230783	NA	NA		0	H12	30.1245829389265	NA	NA		0	T pos 10/14	E12	32.7013021556368	NA	NA		0	E11	55	NA
Abs Quant/2nd Derivative Max for New Subset 1	160217_Abs Quant/2nd Derivative Max for New Subset 1	160217_463 399_Abs Quant/2nd Derivative Max for New Subset 1	160217_463399_10_Abs Quant/2nd Derivative Max for New Subset 1	A10	55	NA	NA		0	B10	55	NA	NA		0	C10	55	NA	NA		0	F10	34.794504303435	NA	NA		0	G10	35.7140922955395	NA	NA		0	H10	20.2207188419177	NA	NA		0	T pos 9/9	E12	32.6248846076303	NA	NA		0	E11	55	NA
Abs Quant/2nd Derivative Max for New Subset 1	160614_Abs Quant/2nd Derivative Max for New Subset 1	160614_1 651 854_Abs Quant/2nd Derivative Max for New Subset 1	160614_1651854_9_Abs Quant/2nd Derivative Max for New Subset 1	A9	55	NA	NA		0	B9	55	NA	NA		0	C9	55	NA	NA		0	F9	35.2760884012224	NA	NA		0	G9	34.7012703875519	NA	NA		0	H9	20.1039328152124	NA	NA		0	T pos 10/26	E12	32.7498502136248	NA	NA		0	E11	55	NA
Abs Quant/2nd Derivative Max for New Subset 1	161229_Abs Quant/2nd Derivative Max for New Subset 1	161229_3 621 312_Abs Quant/2nd Derivative Max for New Subset 1	161229_3621312_7_Abs Quant/2nd Derivative Max for New Subset 1	A7	55	NA	NA		0	B7	55	NA	NA		0	C7	55	NA	NA		0	F7	35.1774253157519	NA	NA		0	G7	35.7903475977989	NA	NA		0	H7	18.3295960040616	NA	NA		0	T pos TPOS13/1	E12	33.4794065695095	NA	NA		0	E11	55	NA
Abs Quant/2nd Derivative Max for New Subset 1	160602_Abs Quant/2nd Derivative Max for New Subset 1	160602_1 522 209_Abs Quant/2nd Derivative Max for New Subset 1	160602_1522209_6_Abs Quant/2nd Derivative Max for New Subset 1	A6	55	NA	NA		0	B6	55	NA	NA		0	C6	55	NA	NA		0	F6	35.4422736109976	NA	NA		0	G6	34.4540405863366	NA	NA		0	H6	19.7315852335739	NA	NA		0	T pos 10/23	E12	33.4796529809962	NA	NA		0	E11	55	NA
Abs Quant/2nd Derivative Max for New Subset 1	160718_Abs Quant/2nd Derivative Max for New Subset 1	160718_1 972 401_Abs Quant/2nd Derivative Max for New Subset 1	160718_1972401_10_Abs Quant/2nd Derivative Max for New Subset 1	A10	28.1876143163272	NA	NA		0	B10	55	NA	NA		0	C10	55	NA	NA		0	F10	34.6795124759643	NA	NA		0	G10	33.5519323620521	NA	NA		0	H10	26.5539163119382	NA	NA		0	T pos 11/8	E12	33.5732938655447	NA	NA		0	E11	55	NA
Abs Quant/2nd Derivative Max for New Subset 1	160115bis_Abs Quant/2nd Derivative Max for New Subset 1	160115bis_113 775_Abs Quant/2nd Derivative Max for New Subset 1	160115bis_113775_5_Abs Quant/2nd Derivative Max for New Subset 1	A5	55	NA	NA		0	B5	55	NA	NA		0	C5	55	NA	NA		0	F5	37.901023368258	NA	NA		0	G5	37.5171009159086	NA	NA		0	H5	30.2205124300352	NA	NA		0	T pos 8/24	E12	33.2300340607399	NA	NA		0	E11	55	NA
Abs Quant/2nd Derivative Max for New Subset 1	160122bis_Abs Quant/2nd Derivative Max for New Subset 1	160122bis_200 619_Abs Quant/2nd Derivative Max for New Subset 1	160122bis_200619_8_Abs Quant/2nd Derivative Max for New Subset 1	A8	55	NA	NA		0	B8	55	NA	NA		0	C8	55	NA	NA		0	F8	36.7174763770847	NA	NA		0	G8	35.4717372860821	NA	NA		0	H8	19.7829349553348	NA	NA		0	T pos 8/28	E12	33.9325555864533	NA	NA		0	E11	55	NA
Abs Quant/2nd Derivative Max for New Subset 1	160224_Abs Quant/2nd Derivative Max for New Subset 1	160224_532 325_Abs Quant/2nd Derivative Max for New Subset 1	160224_532325_4_Abs Quant/2nd Derivative Max for New Subset 1	A4	55	NA	NA		0	B4	55	NA	NA		0	C4	55	NA	NA		0	F4	36.77961068388	NA	NA		0	G4	35.4747118441943	NA	NA		0	H4	18.6515134203083	NA	NA		0	T pos 9/13	E12	37.6269910102937	NA	NA		0	E11	55	NA
Abs Quant/2nd Derivative Max for New Subset 1	160817_Abs Quant/2nd Derivative Max for New Subset 1	160817_2 291 484_Abs Quant/2nd Derivative Max for New Subset 1	160817_2291484_9_Abs Quant/2nd Derivative Max for New Subset 1	A9	55	NA	NA		0	B9	55	NA	NA		0	C9	55	NA	NA		0	F9	37.6807251584801	NA	NA		0	G9	37.2726192625483	NA	NA		0	H9	19.6851587634047	NA	NA		0	T pos 11/19	E12	33.2180987755047	NA	NA		0	E11	55	NA
Abs Quant/2nd Derivative Max for New Subset 1	160629_Abs Quant/2nd Derivative Max for New Subset 1	160629_1 792 401_Abs Quant/2nd Derivative Max for New Subset 1	160629_1792401_12_Abs Quant/2nd Derivative Max for New Subset 1	A12	55	NA	NA		0	B12	55	NA	NA		0	C12	55	NA	NA		0	F12	34.4477530964076	NA	NA		0	G12	34.6843895997391	NA	NA		0	H12	21.682316850538	NA	NA		0	T pos 11/2	E12	33.0076647901065	NA	NA		0	E11	55	NA
Abs Quant/2nd Derivative Max for New Subset 1	160107_Abs Quant/2nd Derivative Max for New Subset 1	160107_3 651 823_Abs Quant/2nd Derivative Max for New Subset 1	160107_3651823_6_Abs Quant/2nd Derivative Max for New Subset 1	A6	55	NA	NA		0	B6	55	NA	NA		0	C6	55	NA	NA		0	F6	33.1238694084051	NA	NA		0	G6	35.0819638020966	NA	NA		0	H6	32.7328953530802	NA	NA		0	T pos 8/20	E12	32.5071726130561	NA	NA		0	E11	55	NA
Abs Quant/2nd Derivative Max for New Subset 1	161103_Abs Quant/2nd Derivative Max for New Subset 1	161103_3 050 892_Abs Quant/2nd Derivative Max for New Subset 1	161103_3050892_7_Abs Quant/2nd Derivative Max for New Subset 1	A7	55	NA	NA		0	B7	55	NA	NA		0	C7	55	NA	NA		0	F7	36.7794035992811	NA	NA		0	G7	37.0324881789936	NA	NA		0	H7	24.8751764944652	NA	NA		0	T pos TPOS12/14	E12	33.768614572662	NA	NA		0	E11	55	NA
Abs Quant/2nd Derivative Max for New Subset 1	161020_Abs Quant/2nd Derivative Max for New Subset 1	161020_2 913 222_Abs Quant/2nd Derivative Max for New Subset 1	161020_2913222_6_Abs Quant/2nd Derivative Max for New Subset 1	A6	55	NA	NA		0	B6	55	NA	NA		0	C6	55	NA	NA		0	F6	33.8692455003865	NA	NA		0	G6	38.2478235855541	NA	NA		0	H6	20.2072968955571	NA	NA		0	T pos TPOS12/10	E12	32.9740250551167	NA	NA		0	E11	55	NA
Abs Quant/2nd Derivative Max for New Subset 1	160112_Abs Quant/2nd Derivative Max for New Subset 1	160112_70 637_Abs Quant/2nd Derivative Max for New Subset 1	160112_70637_11_Abs Quant/2nd Derivative Max for New Subset 1	A11	55	NA	NA		0	B11	55	NA	NA		0	C11	55	NA	NA		0	F11	34.6349729515007	NA	NA		0	G11	34.4824789637987	NA	NA		0	H11	21.2207388016902	NA	NA		0	T pos 8/22	E12	33.6195102429537	NA	NA		0	E11	55	NA
Abs Quant/2nd Derivative Max for New Subset 1	160128_Abs Quant/2nd Derivative Max for New Subset 1	160128_263 371_Abs Quant/2nd Derivative Max for New Subset 1	160128_263371_11_Abs Quant/2nd Derivative Max for New Subset 1	A11	55	NA	NA		0	B11	55	NA	NA		0	C11	55	NA	NA		0	F11	35.4537077427462	NA	NA		0	G11	36.2855068158413	NA	NA		0	H11	22.9335482076226	NA	NA		0	T pos 9/1	E12	32.5728073752205	NA	NA		0	E11	55	NA
Abs Quant/2nd Derivative Max for New Subset 2	160610_Abs Quant/2nd Derivative Max for New Subset 2	160610_1 600 544_Abs Quant/2nd Derivative Max for New Subset 2	160610_1600544_2_Abs Quant/2nd Derivative Max for New Subset 2	A2	55	NA	NA		0	B2	55	NA	NA		0	C2	55	NA	NA		0	F2	35.6401067793668	NA	NA		0	G2	36.8819971400268	NA	NA		0	H2	19.6153326786053	NA	NA		0	T pos 10/24	E12	33.7359070400337	NA	NA		0	E11	55	NA
Abs Quant/2nd Derivative Max for New Subset 1	160209_Abs Quant/2nd Derivative Max for New Subset 1	160209_391 034_Abs Quant/2nd Derivative Max for New Subset 1	160209_391034_2_Abs Quant/2nd Derivative Max for New Subset 1	A2	55	NA	NA		0	B2	55	NA	NA		0	C2	55	NA	NA		0	F2	35.0706817247938	NA	NA		0	G2	36.2340889024895	NA	NA		0	H2	30.3119650954464	NA	NA		0	T pos 9/6	E12	32.9299935636495	NA	NA		0	E11	55	NA
Abs Quant/2nd Derivative Max for New Subset 1	160222_Abs Quant/2nd Derivative Max for New Subset 1	160222_501 754_Abs Quant/2nd Derivative Max for New Subset 1	160222_501754_9_Abs Quant/2nd Derivative Max for New Subset 1	A9	55	NA	NA		0	B9	55	NA	NA		0	C9	55	NA	NA		0	F9	33.2865197221356	NA	NA		0	G9	36.7491011442537	NA	NA		0	H9	23.1773159331082	NA	NA		0	T pos 9/11	E12	35.8077135913798	NA	NA		0	E11	55	NA
Abs Quant/2nd Derivative Max for New Subset 1	160914_Abs Quant/2nd Derivative Max for New Subset 1	160914_2 561 865_Abs Quant/2nd Derivative Max for New Subset 1	160914_2561865_8_Abs Quant/2nd Derivative Max for New Subset 1	A8	55	NA	NA		0	B8	55	NA	NA		0	C8	55	NA	NA		0	F8	35.424381836606	NA	NA		0	G8	35.1160012562576	NA	NA		0	H8	20.2892806076492	NA	NA		0	T pos TPOS11/28	E12	33.2288264704683	NA	NA		0	E11	55	NA
Abs Quant/2nd Derivative Max for New Subset 1	160530_Abs Quant/2nd Derivative Max for New Subset 1	160530_1 480 644_Abs Quant/2nd Derivative Max for New Subset 1	160530_1480644_6_Abs Quant/2nd Derivative Max for New Subset 1	A6	55	NA	NA		0	B6	55	NA	NA		0	C6	55	NA	NA		0	F6	35.4540586740959	NA	NA		0	G6	33.9342991545034	NA	NA		0	H6	18.6033674353858	NA	NA		0	T pos 10/22	E12	34.5078109413566	NA	NA		0	E11	55	NA
Abs Quant/2nd Derivative Max for New Subset 1	160718_Abs Quant/2nd Derivative Max for New Subset 1	160718_1 943 306_Abs Quant/2nd Derivative Max for New Subset 1	160718_1943306_3_Abs Quant/2nd Derivative Max for New Subset 1	A3	55	NA	NA		0	B3	55	NA	NA		0	C3	55	NA	NA		0	F3	35.3272394305206	NA	NA		0	G3	35.5146195372593	NA	NA		0	H3	20.1463972060677	NA	NA		0	T pos 11/8	E12	33.5732938655447	NA	NA		0	E11	55	NA
Abs Quant/2nd Derivative Max for New Subset 1	161221_Abs Quant/2nd Derivative Max for New Subset 1	161221_3 542 059_Abs Quant/2nd Derivative Max for New Subset 1	161221_3542059_4_Abs Quant/2nd Derivative Max for New Subset 1	A4	55	NA	NA		0	B4	55	NA	NA		0	C4	55	NA	NA		0	F4	34.4420118821743	NA	NA		0	G4	36.4391747827122	NA	NA		0	H4	23.3304156766034	NA	NA		0	T pos TPOS12/27	E12	33.1088214279891	NA	NA		0	E11	55	NA
Abs Quant/2nd Derivative Max for New Subset 1	160331_Abs Quant/2nd Derivative Max for New Subset 1	160331_892 265_Abs Quant/2nd Derivative Max for New Subset 1	160331_892265_8_Abs Quant/2nd Derivative Max for New Subset 1	A8	55	NA	NA		0	B8	55	NA	NA		0	C8	55	NA	NA		0	F8	35.9426990510953	NA	NA		0	G8	36.2672984773357	NA	NA		0	H8	32.0678849863727	NA	NA		0	T pos 10/1	E12	33.9875441350449	NA	NA		0	E11	55	NA
Abs Quant/2nd Derivative Max for New Subset 1	160627_Abs Quant/2nd Derivative Max for New Subset 1	160627_1 752 955_Abs Quant/2nd Derivative Max for New Subset 1	160627_1752955_9_Abs Quant/2nd Derivative Max for New Subset 1	A9	55	NA	NA		0	B9	55	NA	NA		0	C9	55	NA	NA		0	F9	35.5543414237525	NA	NA		0	G9	35.8863994262369	NA	NA		0	H9	18.6565875798375	NA	NA		0	T pos 11/1	E12	33.529695196829	NA	NA		0	E11	55	NA
Abs Quant/2nd Derivative Max for New Subset 1	160111_Abs Quant/2nd Derivative Max for New Subset 1	160111_50 668_Abs Quant/2nd Derivative Max for New Subset 1	160111_50668_12_Abs Quant/2nd Derivative Max for New Subset 1	A12	55	NA	NA		0	B12	55	NA	NA		0	C12	55	NA	NA		0	F12	34.4342225761803	NA	NA		0	G12	35.4756481143894	NA	NA		0	H12	18.4357871247907	NA	NA		0	T pos 8/21	E12	33.574966257764	NA	NA		0	E11	55	NA
Abs Quant/2nd Derivative Max for New Subset 1	160225_Abs Quant/2nd Derivative Max for New Subset 1	160225_542 096_Abs Quant/2nd Derivative Max for New Subset 1	160225_542096_5_Abs Quant/2nd Derivative Max for New Subset 1	A5	55	NA	NA		0	B5	55	NA	NA		0	C5	55	NA	NA		0	F5	36.5359667338386	NA	NA		0	G5	35.8078746776728	NA	NA		0	H5	20.9176171891474	NA	NA		0	T pos 9/14	E12	33.3401967243013	NA	NA		0	E11	55	NA
Abs Quant/2nd Derivative Max for New Subset 1	161021_Abs Quant/2nd Derivative Max for New Subset 1	161021_2 930 611_Abs Quant/2nd Derivative Max for New Subset 1	161021_2930611_10_Abs Quant/2nd Derivative Max for New Subset 1	A10	55	NA	NA		0	B10	55	NA	NA		0	C10	55	NA	NA		0	F10	35.1539026017306	NA	NA		0	G10	36.6457518409325	NA	NA		0	H10	18.6341864599102	NA	NA		0	T pos TPOS12/11	E12	34.2466466417043	NA	NA		0	E11	55	NA
Abs Quant/2nd Derivative Max for New Subset 1	160601_Abs Quant/2nd Derivative Max for New Subset 1	160601_1 511 653_Abs Quant/2nd Derivative Max for New Subset 1	160601_1511653_7_Abs Quant/2nd Derivative Max for New Subset 1	A7	55	NA	NA		0	B7	55	NA	NA		0	C7	55	NA	NA		0	F7	34.8733059841105	NA	NA		0	G7	34.0575715430743	NA	NA		0	H7	34.2151747073055	NA	NA		0	T pos 10/22	E12	33.4943989119315	NA	NA		0	E11	55	NA
Abs Quant/2nd Derivative Max for New Subset 1	160401_Abs Quant/2nd Derivative Max for New Subset 1	160401_893 590_Abs Quant/2nd Derivative Max for New Subset 1	160401_893590_2_Abs Quant/2nd Derivative Max for New Subset 1	A2	55	NA	NA		0	B2	55	NA	NA		0	C2	55	NA	NA		0	F2	36.8351879554456	NA	NA		0	G2	34.6355236263949	NA	NA		0	H2	18.6649942725226	NA	NA		0	T pos 10/2	E12	33.4203521498705	NA	NA		0	E11	55	NA
Abs Quant/2nd Derivative Max for New Subset 1	161229_Abs Quant/2nd Derivative Max for New Subset 1	161229_3 611 860_Abs Quant/2nd Derivative Max for New Subset 1	161229_3611860_1_Abs Quant/2nd Derivative Max for New Subset 1	A1	55	NA	NA		0	B1	55	NA	NA		0	C1	55	NA	NA		0	F1	36.687531152029	NA	NA		0	G1	33.670239475075	NA	NA		0	H1	24.8677610763762	NA	NA		0	T pos TPOS13/1	E12	33.4794065695095	NA	NA		0	E11	55	NA
Abs Quant/2nd Derivative Max for New Subset 1	160108_Abs Quant/2nd Derivative Max for New Subset 1	160108_20 650_Abs Quant/2nd Derivative Max for New Subset 1	160108_20650_1_Abs Quant/2nd Derivative Max for New Subset 1	A1	55	NA	NA		0	B1	55	NA	NA		0	C1	55	NA	NA		0	F1	35.1072841094797	NA	NA		0	G1	36.6063571923747	NA	NA		0	H1	30.547537579867	NA	NA		0	T pos 8/21	E12	32.8567881923542	NA	NA		0	E11	55	NA
Abs Quant/2nd Derivative Max for New Subset 1	161108_Abs Quant/2nd Derivative Max for New Subset 1	161108_3 052 925_Abs Quant/2nd Derivative Max for New Subset 1	161108_3052925_3_Abs Quant/2nd Derivative Max for New Subset 1	A3	55	NA	NA		0	B3	55	NA	NA		0	C3	55	NA	NA		0	F3	32.8940498453422	NA	NA		0	G3	34.5575178524456	NA	NA		0	H3	21.1175357972109	NA	NA		0	T pos TPOS12/15	E12	32.7079991646878	NA	NA		0	E11	55	NA
Abs Quant/2nd Derivative Max for New Subset 1	161006_Abs Quant/2nd Derivative Max for New Subset 1	161006_2 773 211_Abs Quant/2nd Derivative Max for New Subset 1	161006_2773211_2_Abs Quant/2nd Derivative Max for New Subset 1	A2	55	NA	NA		0	B2	55	NA	NA		0	C2	55	NA	NA		0	F2	35.6481831551896	NA	NA		0	G2	35.9987044662266	NA	NA		0	H2	19.0161759735662	NA	NA		0	T pos TPOS12/6	E12	35.0948287160137	NA	NA		0	E11	55	NA
Abs Quant/2nd Derivative Max for New Subset 1	161028_Abs Quant/2nd Derivative Max for New Subset 1	161028_3 011 616_Abs Quant/2nd Derivative Max for New Subset 1	161028_3011616_3_Abs Quant/2nd Derivative Max for New Subset 1	A3	55	NA	NA		0	B3	55	NA	NA		0	C3	55	NA	NA		0	F3	34.1570443393129	NA	NA		0	G3	34.2103077908114	NA	NA		0	H3	20.9060257516859	NA	NA		0	T pos TPOS12/14	E12	35.3150793256255	NA	NA		0	E11	55	NA
Abs Quant/2nd Derivative Max for New Subset 1	160504_Abs Quant/2nd Derivative Max for New Subset 1	160504_1 240 723_Abs Quant/2nd Derivative Max for New Subset 1	160504_1240723_7_Abs Quant/2nd Derivative Max for New Subset 1	A7	55	NA	NA		0	B7	55	NA	NA		0	C7	55	NA	NA		0	F7	34.564391013586	NA	NA		0	G7	34.5572612746707	NA	NA		0	H7	24.2900626264987	NA	NA		0	T pos 10/13	E12	33.3096416954649	NA	NA		0	E11	55	NA
Abs Quant/2nd Derivative Max for New Subset 1	160203_Abs Quant/2nd Derivative Max for New Subset 1	160203_323 144_Abs Quant/2nd Derivative Max for New Subset 1	160203_323144_9_Abs Quant/2nd Derivative Max for New Subset 1	A9	55	NA	NA		0	B9	55	NA	NA		0	C9	55	NA	NA		0	F9	35.6088293681092	NA	NA		0	G9	36.8605653987715	NA	NA		0	H9	20.0379056232822	NA	NA		0	T pos 9/4	E12	34.0538354489809	NA	NA		0	E11	55	NA
Abs Quant/2nd Derivative Max for New Subset 1	160204_Abs Quant/2nd Derivative Max for New Subset 1	160204_323 705_Abs Quant/2nd Derivative Max for New Subset 1	160204_323705_4_Abs Quant/2nd Derivative Max for New Subset 1	A4	55	NA	NA		0	B4	55	NA	NA		0	C4	55	NA	NA		0	F4	55	NA	NA		0	G4	43.1897889697896	NA	NA		0	H4	30.5481307250684	NA	NA		0	T pos 9/4	E12	33.531834218852	NA	NA		0	E11	55	NA
Abs Quant/2nd Derivative Max for New Subset 1	160928_Abs Quant/2nd Derivative Max for New Subset 1	160928_2 710 469_Abs Quant/2nd Derivative Max for New Subset 1	160928_2710469_9_Abs Quant/2nd Derivative Max for New Subset 1	A9	55	NA	NA		0	B9	55	NA	NA		0	C9	55	NA	NA		0	F9	34.8293113021712	NA	NA		0	G9	35.796938447391	NA	NA		0	H9	22.0577675672448	NA	NA		0	T pos TPOS12/4	E12	33.525351761225	NA	NA		0	E11	55	NA
Abs Quant/2nd Derivative Max for New Subset 1	160511_Abs Quant/2nd Derivative Max for New Subset 1	160511_1 303 248_Abs Quant/2nd Derivative Max for New Subset 1	160511_1303248_3_Abs Quant/2nd Derivative Max for New Subset 1	A3	55	NA	NA		0	B3	55	NA	NA		0	C3	55	NA	NA		0	F3	34.8645648207866	NA	NA		0	G3	35.564870806999	NA	NA		0	H3	23.8321052186177	NA	NA		0	T pos 10/15	E12	33.648612769961	NA	NA		0	E11	55	NA
Abs Quant/2nd Derivative Max for New Subset 1	160115bis_Abs Quant/2nd Derivative Max for New Subset 1	160115bis_120 787_Abs Quant/2nd Derivative Max for New Subset 1	160115bis_120787_9_Abs Quant/2nd Derivative Max for New Subset 1	A9	55	NA	NA		0	B9	55	NA	NA		0	C9	55	NA	NA		0	F9	33.465507023204	NA	NA		0	G9	36.153058085341	NA	NA		0	H9	19.4511570911731	NA	NA		0	T pos 8/24	E12	33.2300340607399	NA	NA		0	E11	55	NA
Abs Quant/2nd Derivative Max for New Subset 1	161202_Abs Quant/2nd Derivative Max for New Subset 1	161202_3 340 749_Abs Quant/2nd Derivative Max for New Subset 1	161202_3340749_1_Abs Quant/2nd Derivative Max for New Subset 1	A1	55	NA	NA		0	B1	55	NA	NA		0	C1	55	NA	NA		0	F1	36.2950092098626	NA	NA		0	G1	55	NA	NA		0	H1	18.2027832490194	NA	NA		0	T pos TPOS12/22	E12	33.769199585758	NA	NA		0	E11	55	NA
Abs Quant/2nd Derivative Max for New Subset 1	161207_Abs Quant/2nd Derivative Max for New Subset 1	161207_3 402 297_Abs Quant/2nd Derivative Max for New Subset 1	161207_3402297_8_Abs Quant/2nd Derivative Max for New Subset 1	A8	55	NA	NA		0	B8	55	NA	NA		0	C8	55	NA	NA		0	F8	33.6476153431639	NA	NA		0	G8	33.4941247272286	NA	NA		0	H8	23.0020878958978	NA	NA		0	T pos TPOS12/24	E12	32.9480410617668	NA	NA		0	E11	55	NA
Abs Quant/2nd Derivative Max for New Subset 1	161115_Abs Quant/2nd Derivative Max for New Subset 1	161115_3 191 051_Abs Quant/2nd Derivative Max for New Subset 1	161115_3191051_5_Abs Quant/2nd Derivative Max for New Subset 1	A5	55	NA	NA		0	B5	55	NA	NA		0	C5	55	NA	NA		0	F5	37.2745256722873	NA	NA		0	G5	34.4552139295883	NA	NA		0	H5	35.0793084661005	NA	NA		0	T pos TPOS12/18	E12	34.1274089090794	NA	NA		0	E11	55	NA
Abs Quant/2nd Derivative Max for New Subset 1	160718_Abs Quant/2nd Derivative Max for New Subset 1	160718_1 952 270_Abs Quant/2nd Derivative Max for New Subset 1	160718_1952270_7_Abs Quant/2nd Derivative Max for New Subset 1	A7	55	NA	NA		0	B7	55	NA	NA		0	C7	55	NA	NA		0	F7	35.0785316255481	NA	NA		0	G7	33.8368431510035	NA	NA		0	H7	21.7282398741765	NA	NA		0	T pos 11/8	E12	33.5732938655447	NA	NA		0	E11	55	NA
Abs Quant/2nd Derivative Max for New Subset 1	161021_Abs Quant/2nd Derivative Max for New Subset 1	161021_2 913 842_Abs Quant/2nd Derivative Max for New Subset 1	161021_2913842_2_Abs Quant/2nd Derivative Max for New Subset 1	A2	55	NA	NA		0	B2	55	NA	NA		0	C2	55	NA	NA		0	F2	35.9027855525199	NA	NA		0	G2	36.398189355442	NA	NA		0	H2	18.6983057258837	NA	NA		0	T pos TPOS12/11	E12	34.2466466417043	NA	NA		0	E11	55	NA
Abs Quant/2nd Derivative Max for New Subset 1	160427_Abs Quant/2nd Derivative Max for New Subset 1	160427_1 162 047_Abs Quant/2nd Derivative Max for New Subset 1	160427_1162047_1_Abs Quant/2nd Derivative Max for New Subset 1	A1	55	NA	NA		0	B1	55	NA	NA		0	C1	55	NA	NA		0	F1	34.9418301878944	NA	NA		0	G1	35.1133730188708	NA	NA		0	H1	17.7521473196755	NA	NA		0	T pos 10/11	E12	32.9681414241551	NA	NA		0	E11	55	NA
Abs Quant/2nd Derivative Max for New Subset 1	160530_Abs Quant/2nd Derivative Max for New Subset 1	160530_1 472 249_Abs Quant/2nd Derivative Max for New Subset 1	160530_1472249_3_Abs Quant/2nd Derivative Max for New Subset 1	A3	55	NA	NA		0	B3	55	NA	NA		0	C3	55	NA	NA		0	F3	36.4866464492306	NA	NA		0	G3	55	NA	NA		0	H3	19.1918612649734	NA	NA		0	T pos 10/22	E12	34.5078109413566	NA	NA		0	E11	55	NA
Abs Quant/2nd Derivative Max for New Subset 1	160930_Abs Quant/2nd Derivative Max for New Subset 1	160930_2 713 051_Abs Quant/2nd Derivative Max for New Subset 1	160930_2713051_2_Abs Quant/2nd Derivative Max for New Subset 1	A2	55	NA	NA		0	B2	55	NA	NA		0	C2	55	NA	NA		0	F2	34.2137430566719	NA	NA		0	G2	34.416080253885	NA	NA		0	H2	19.8497419959405	NA	NA		0	T pos TPOS12/5	E12	33.6458668494769	NA	NA		0	E11	55	NA
Abs Quant/2nd Derivative Max for New Subset 1	160127_Abs Quant/2nd Derivative Max for New Subset 1	160127_253 395_Abs Quant/2nd Derivative Max for New Subset 1	160127_253395_12_Abs Quant/2nd Derivative Max for New Subset 1	A12	55	NA	NA		0	B12	55	NA	NA		0	C12	55	NA	NA		0	F12	36.2073621044449	NA	NA		0	G12	34.171581409975	NA	NA		0	H12	18.0498723398861	NA	NA		0	T pos 9/1	E12	33.5021499196339	NA	NA		0	E11	55	NA
Abs Quant/2nd Derivative Max for New Subset 1	160909_Abs Quant/2nd Derivative Max for New Subset 1	160909_2 513 329_Abs Quant/2nd Derivative Max for New Subset 1	160909_2513329_7_Abs Quant/2nd Derivative Max for New Subset 1	A7	55	NA	NA		0	B7	55	NA	NA		0	C7	55	NA	NA		0	F7	33.1907965079975	NA	NA		0	G7	34.4962515996612	NA	NA		0	H7	25.2610760417772	NA	NA		0	T pos TPOS11/27	E12	32.8092871041231	NA	NA		0	E11	55	NA
Abs Quant/2nd Derivative Max for New Subset 1	160106_Abs Quant/2nd Derivative Max for New Subset 1	160106_3 640 614_Abs Quant/2nd Derivative Max for New Subset 1	160106_3640614_4_Abs Quant/2nd Derivative Max for New Subset 1	A4	55	NA	NA		0	B4	55	NA	NA		0	C4	55	NA	NA		0	F4	36.5420312620518	NA	NA		0	G4	35.6002067679543	NA	NA		0	H4	19.8425085691328	NA	NA		0	T pos 8/19	E12	33.7913681312159	NA	NA		0	E11	55	NA
Abs Quant/2nd Derivative Max for New Subset 1	160307 ter_Abs Quant/2nd Derivative Max for New Subset 1	160307 ter_631 518_Abs Quant/2nd Derivative Max for New Subset 1	160307 ter_631518_7_Abs Quant/2nd Derivative Max for New Subset 1	A7	55	NA	NA		0	B7	55	NA	NA		0	C7	55	NA	NA		0	F7	36.0244412865008	NA	NA		0	G7	33.6978577651971	NA	NA		0	H7	26.6796872608632	NA	NA		0	T pos9/19	E12	32.2395897913047	NA	NA		0	E11	55	NA
Abs Quant/2nd Derivative Max for New Subset 1	160302_Abs Quant/2nd Derivative Max for New Subset 1	160302_602 016_Abs Quant/2nd Derivative Max for New Subset 1	160302_602016_7_Abs Quant/2nd Derivative Max for New Subset 1	A7	55	NA	NA		0	B7	55	NA	NA		0	C7	55	NA	NA		0	F7	35.7721182643194	NA	NA		0	G7	34.8978125868507	NA	NA		0	H7	20.7508734298002	NA	NA		0	T pos 9/17	E12	33.5568482425041	NA	NA		0	E11	55	NA
Abs Quant/2nd Derivative Max for New Subset 1	160307_Abs Quant/2nd Derivative Max for New Subset 1	160307_621 690_Abs Quant/2nd Derivative Max for New Subset 1	160307_621690_10_Abs Quant/2nd Derivative Max for New Subset 1	A10	55	NA	NA		0	B10	55	NA	NA		0	C10	55	NA	NA		0	F10	35.9689903138983	NA	NA		0	G10	37.0184901739816	NA	NA		0	H10	20.167137556198	NA	NA		0	T pos 9/18	E12	32.8685368471503	NA	NA		0	E11	55	NA
Abs Quant/2nd Derivative Max for New Subset 1	160114_Abs Quant/2nd Derivative Max for New Subset 1	160114_71 085_Abs Quant/2nd Derivative Max for New Subset 1	160114_71085_1_Abs Quant/2nd Derivative Max for New Subset 1	A1	55	NA	NA		0	B1	55	NA	NA		0	C1	55	NA	NA		0	F1	35.0847031584036	NA	NA		0	G1	34.9571339935498	NA	NA		0	H1	24.8310906745692	NA	NA		0	T pos 8/23	E12	35.2096363913587	NA	NA		0	E11	55	NA
Abs Quant/2nd Derivative Max for New Subset 1	160308_Abs Quant/2nd Derivative Max for New Subset 1	160308_670 613_Abs Quant/2nd Derivative Max for New Subset 1	160308_670613_4_Abs Quant/2nd Derivative Max for New Subset 1	A4	55	NA	NA		0	B4	55	NA	NA		0	C4	55	NA	NA		0	F4	33.8510882227691	NA	NA		0	G4	39.0759921693983	NA	NA		0	H4	20.1961748489352	NA	NA		0	T pos 9/20	E12	33.6509466542099	NA	NA		0	E11	55	NA
Abs Quant/2nd Derivative Max for New Subset 1	160413_Abs Quant/2nd Derivative Max for New Subset 1	160413_1 030 657_Abs Quant/2nd Derivative Max for New Subset 1	160413_1030657_11_Abs Quant/2nd Derivative Max for New Subset 1	A11	55	NA	NA		0	B11	55	NA	NA		0	C11	55	NA	NA		0	F11	35.8714031477583	NA	NA		0	G11	35.8935379482538	NA	NA		0	H11	18.3081053443817	NA	NA		0	T pos 10/6	E12	33.4835716684419	NA	NA		0	E11	55	NA
Abs Quant/2nd Derivative Max for New Subset 1	160721_Abs Quant/2nd Derivative Max for New Subset 1	160721_2 012 692_Abs Quant/2nd Derivative Max for New Subset 1	160721_2012692_7_Abs Quant/2nd Derivative Max for New Subset 1	A7	55	NA	NA		0	B7	55	NA	NA		0	C7	55	NA	NA		0	F7	36.0342949489956	NA	NA		0	G7	36.8264699399457	NA	NA		0	H7	27.274692220866	NA	NA		0	T pos 11/10	E12	55	NA	NA		0	E11	55	NA
Abs Quant/2nd Derivative Max for New Subset 1	160222_Abs Quant/2nd Derivative Max for New Subset 1	160222_491 767_Abs Quant/2nd Derivative Max for New Subset 1	160222_491767_3_Abs Quant/2nd Derivative Max for New Subset 1	A3	55	NA	NA		0	B3	55	NA	NA		0	C3	55	NA	NA		0	F3	35.6067788443961	NA	NA		0	G3	35.3885381967418	NA	NA		0	H3	19.7073960710887	NA	NA		0	T pos 9/11	E12	35.8077135913798	NA	NA		0	E11	55	NA
Abs Quant/2nd Derivative Max for New Subset 1	160513_Abs Quant/2nd Derivative Max for New Subset 1	160513_1 321 608_Abs Quant/2nd Derivative Max for New Subset 1	160513_1321608_1_Abs Quant/2nd Derivative Max for New Subset 1	A1	55	NA	NA		0	B1	55	NA	NA		0	C1	55	NA	NA		0	F1	36.6645684011651	NA	NA		0	G1	34.4640740510499	NA	NA		0	H1	18.6694278603983	NA	NA		0	T pos 10/16	E12	34.6409595293308	NA	NA		0	E11	55	NA
Abs Quant/2nd Derivative Max for New Subset 1	161201_Abs Quant/2nd Derivative Max for New Subset 1	161201_3 333 842_Abs Quant/2nd Derivative Max for New Subset 1	161201_3333842_10_Abs Quant/2nd Derivative Max for New Subset 1	A10	55	NA	NA		0	B10	55	NA	NA		0	C10	55	NA	NA		0	F10	34.7948128756279	NA	NA		0	G10	34.4215152598294	NA	NA		0	H10	31.4195989348902	NA	NA		0	T pos TPOS12/22	E12	32.1972994570318	NA	NA		0	E11	55	NA
Abs Quant/2nd Derivative Max for New Subset 1	160330_Abs Quant/2nd Derivative Max for New Subset 1	160330_860 815_Abs Quant/2nd Derivative Max for New Subset 1	160330_860815_6_Abs Quant/2nd Derivative Max for New Subset 1	A6	55	NA	NA		0	B6	55	NA	NA		0	C6	55	NA	NA		0	F6	39.0597808889878	NA	NA		0	G6	55	NA	NA		0	H6	36.2278946454037	NA	NA		0	T pos 10/1	E12	33.8835399387917	NA	NA		0	E11	55	NA
Abs Quant/2nd Derivative Max for New Subset 1	160129_Abs Quant/2nd Derivative Max for New Subset 1	160129_263 635_Abs Quant/2nd Derivative Max for New Subset 1	160129_263635_2_Abs Quant/2nd Derivative Max for New Subset 1	A2	55	NA	NA		0	B2	55	NA	NA		0	C2	55	NA	NA		0	F2	36.2455294233495	NA	NA		0	G2	38.4192669175565	NA	NA		0	H2	25.5979353605619	NA	NA		0	T pos 9/2	E12	33.5471651762631	NA	NA		0	E11	55	NA
Abs Quant/2nd Derivative Max for New Subset 1	160119bis_Abs Quant/2nd Derivative Max for New Subset 1	160119bis_143 233_Abs Quant/2nd Derivative Max for New Subset 1	160119bis_143233_9_Abs Quant/2nd Derivative Max for New Subset 1	A9	55	NA	NA		0	B9	55	NA	NA		0	C9	55	NA	NA		0	F9	36.0701818874114	NA	NA		0	G9	36.7016963916954	NA	NA		0	H9	20.8511143472689	NA	NA		0	T pos 8/26	E12	34.283088503048	NA	NA		0	E11	55	NA
Abs Quant/2nd Derivative Max for New Subset 1	160401_Abs Quant/2nd Derivative Max for New Subset 1	160401_893 892_Abs Quant/2nd Derivative Max for New Subset 1	160401_893892_6_Abs Quant/2nd Derivative Max for New Subset 1	A6	55	NA	NA		0	B6	55	NA	NA		0	C6	55	NA	NA		0	F6	36.5445632915128	NA	NA		0	G6	33.7467086201102	NA	NA		0	H6	18.8667106732937	NA	NA		0	T pos 10/2	E12	33.4203521498705	NA	NA		0	E11	55	NA
Abs Quant/2nd Derivative Max for New Subset 1	160218_Abs Quant/2nd Derivative Max for New Subset 1	160218_473 320_Abs Quant/2nd Derivative Max for New Subset 1	160218_473320_5_Abs Quant/2nd Derivative Max for New Subset 1	A5	55	NA	NA		0	B5	55	NA	NA		0	C5	55	NA	NA		0	F5	36.9877788448683	NA	NA		0	G5	34.7473557759891	NA	NA		0	H5	18.5010147298679	NA	NA		0	T pos 9/9	E12	34.0555388569097	NA	NA		0	E11	55	NA
Abs Quant/2nd Derivative Max for New Subset 1	161130_Abs Quant/2nd Derivative Max for New Subset 1	161130_3 283 653_Abs Quant/2nd Derivative Max for New Subset 1	161130_3283653_1_Abs Quant/2nd Derivative Max for New Subset 1	A1	55	NA	NA		0	B1	55	NA	NA		0	C1	55	NA	NA		0	F1	35.8919034913775	NA	NA		0	G1	36.9024845416158	NA	NA		0	H1	16.667508820304	NA	NA		0	T pos TPOS12/21	E12	33.4278361377899	NA	NA		0	E11	55	NA
Abs Quant/2nd Derivative Max for New Subset 1	160120_Abs Quant/2nd Derivative Max for New Subset 1	160120_150 791_Abs Quant/2nd Derivative Max for New Subset 1	160120_150791_2_Abs Quant/2nd Derivative Max for New Subset 1	A2	55	NA	NA		0	B2	55	NA	NA		0	C2	55	NA	NA		0	F2	37.328757091395	NA	NA		0	G2	36.150301709201	NA	NA		0	H2	19.6818570460634	NA	NA		0	T pos 8/26	E12	33.4498929436695	NA	NA		0	E11	55	NA
Abs Quant/2nd Derivative Max for New Subset 1	160905_Abs Quant/2nd Derivative Max for New Subset 1	160905_2 443 029_Abs Quant/2nd Derivative Max for New Subset 1	160905_2443029_5_Abs Quant/2nd Derivative Max for New Subset 1	A5	55	NA	NA		0	B5	55	NA	NA		0	C5	55	NA	NA		0	F5	34.5340860759447	NA	NA		0	G5	34.7770602835327	NA	NA		0	H5	19.2538315275166	NA	NA		0	T pos 11/25	E12	32.1684047469955	NA	NA		0	E11	55	NA
Abs Quant/2nd Derivative Max for New Subset 1	161012_Abs Quant/2nd Derivative Max for New Subset 1	161012_2 843 360_Abs Quant/2nd Derivative Max for New Subset 1	161012_2843360_10_Abs Quant/2nd Derivative Max for New Subset 1	A10	55	NA	NA		0	B10	55	NA	NA		0	C10	55	NA	NA		0	F10	35.7409109962599	NA	NA		0	G10	34.5514542973286	NA	NA		0	H10	18.8959166388262	NA	NA		0	T pos TPOS12/9	E12	34.6161099825798	NA	NA		0	E11	55	NA
Abs Quant/2nd Derivative Max for New Subset 1	161006_Abs Quant/2nd Derivative Max for New Subset 1	161006_2 783 737_Abs Quant/2nd Derivative Max for New Subset 1	161006_2783737_10_Abs Quant/2nd Derivative Max for New Subset 1	A10	55	NA	NA		0	B10	55	NA	NA		0	C10	55	NA	NA		0	F10	34.3278333572396	NA	NA		0	G10	35.4779803194624	NA	NA		0	H10	18.9386507175604	NA	NA		0	T pos TPOS12/6	E12	35.0948287160137	NA	NA		0	E11	55	NA
Abs Quant/2nd Derivative Max for New Subset 1 (1)	160616_Abs Quant/2nd Derivative Max for New Subset 1 (1)	160616_1 653 924_Abs Quant/2nd Derivative Max for New Subset 1 (1)	160616_1653924_5_Abs Quant/2nd Derivative Max for New Subset 1 (1)	A5	32.2926299382213	0.27694611294365	NA		0	B5	31.9098283481638	0.361102117399684	NA		0	C5	32.0350038971316	0.331091811541246	NA		0	F5	31.1859754459951	0.596391535595067	NA		0	G5	33.2500175544551	0.142624089210368	NA		0	H5	30.167566182003	1.20810089853694	NA		0	T pos 10/27	E12	33.4197547830874	0.126793469814938	NA		0	E11	55	NA
Abs Quant/2nd Derivative Max for New Subset 1	161209_Abs Quant/2nd Derivative Max for New Subset 1	161209_3 413 533_Abs Quant/2nd Derivative Max for New Subset 1	161209_3413533_7_Abs Quant/2nd Derivative Max for New Subset 1	A7	55	NA	NA		0	B7	55	NA	NA		0	C7	55	NA	NA		0	F7	34.4232464226923	NA	NA		0	G7	33.1910581164286	NA	NA		0	H7	18.9393433739441	NA	NA		0	T pos TPOS12/24	E12	33.7829002258727	NA	NA		0	E11	55	NA
Abs Quant/2nd Derivative Max for New Subset 1	160310_Abs Quant/2nd Derivative Max for New Subset 1	160310_673 665_Abs Quant/2nd Derivative Max for New Subset 1	160310_673665_6_Abs Quant/2nd Derivative Max for New Subset 1	A6	55	NA	NA		0	B6	55	NA	NA		0	C6	55	NA	NA		0	F6	32.7208480537487	NA	NA		0	G6	36.6448750745749	NA	NA		0	H6	20.4868790453707	NA	NA		0	T pos 9/21	E12	32.7570091812442	NA	NA		0	E11	55	NA
Abs Quant/2nd Derivative Max for New Subset 1	160707_Abs Quant/2nd Derivative Max for New Subset 1	160707_1 873 427_Abs Quant/2nd Derivative Max for New Subset 1	160707_1873427_12_Abs Quant/2nd Derivative Max for New Subset 1	A12	55	NA	NA		0	B12	55	NA	NA		0	C12	55	NA	NA		0	F12	35.9173158840922	NA	NA		0	G12	36.6248499685587	NA	NA		0	H12	23.5080160825212	NA	NA		0	T pos 11/5	E12	31.8663101844038	NA	NA		0	E11	55	NA
Abs Quant/2nd Derivative Max for New Subset 1	161110_Abs Quant/2nd Derivative Max for New Subset 1	161110_3 133 633_Abs Quant/2nd Derivative Max for New Subset 1	161110_3133633_4_Abs Quant/2nd Derivative Max for New Subset 1	A4	55	NA	NA		0	B4	55	NA	NA		0	C4	55	NA	NA		0	F4	34.0918731547628	NA	NA		0	G4	33.1486431752961	NA	NA		0	H4	20.2935378242374	NA	NA		0	T pos TPOS12/16	E12	33.142807457505	NA	NA		0	E11	55	NA
Abs Quant/2nd Derivative Max for New Subset 1	160509_Abs Quant/2nd Derivative Max for New Subset 1	160509_1 253 873_Abs Quant/2nd Derivative Max for New Subset 1	160509_1253873_6_Abs Quant/2nd Derivative Max for New Subset 1	A6	55	NA	NA		0	B6	55	NA	NA		0	C6	55	NA	NA		0	F6	37.4324932315622	NA	NA		0	G6	36.5874709953947	NA	NA		0	H6	17.8613033530725	NA	NA		0	T pos 10/14	E12	32.7013021556368	NA	NA		0	E11	55	NA
Abs Quant/2nd Derivative Max for New Subset 1	160114_Abs Quant/2nd Derivative Max for New Subset 1	160114_111 016_Abs Quant/2nd Derivative Max for New Subset 1	160114_111016_8_Abs Quant/2nd Derivative Max for New Subset 1	A8	55	NA	NA		0	B8	55	NA	NA		0	C8	55	NA	NA		0	F8	36.8321052001091	NA	NA		0	G8	35.7269382266633	NA	NA		0	H8	18.2166661513423	NA	NA		0	T pos 8/23	E12	35.2096363913587	NA	NA		0	E11	55	NA
Abs Quant/2nd Derivative Max for New Subset 1	160127_Abs Quant/2nd Derivative Max for New Subset 1	160127_251 842_Abs Quant/2nd Derivative Max for New Subset 1	160127_251842_5_Abs Quant/2nd Derivative Max for New Subset 1	A5	55	NA	NA		0	B5	55	NA	NA		0	C5	55	NA	NA		0	F5	35.2875135582846	NA	NA		0	G5	36.2714539660458	NA	NA		0	H5	17.2745125190955	NA	NA		0	T pos 9/1	E12	33.5021499196339	NA	NA		0	E11	55	NA
Abs Quant/2nd Derivative Max for New Subset 1	160509_Abs Quant/2nd Derivative Max for New Subset 1	160509_1 251 144_Abs Quant/2nd Derivative Max for New Subset 1	160509_1251144_1_Abs Quant/2nd Derivative Max for New Subset 1	A1	55	NA	NA		0	B1	55	NA	NA		0	C1	55	NA	NA		0	F1	33.9181880050404	NA	NA		0	G1	33.0605839196954	NA	NA		0	H1	18.5614642858563	NA	NA		0	T pos 10/14	E12	32.7013021556368	NA	NA		0	E11	55	NA
Abs Quant/2nd Derivative Max for New Subset 1	160201_Abs Quant/2nd Derivative Max for New Subset 1	160201_280 627_Abs Quant/2nd Derivative Max for New Subset 1	160201_280627_4_Abs Quant/2nd Derivative Max for New Subset 1	A4	55	NA	NA		0	B4	55	NA	NA		0	C4	55	NA	NA		0	F4	33.8256289649924	NA	NA		0	G4	34.6560443531875	NA	NA		0	H4	29.5799931264106	NA	NA		0	T pos 9/3	E12	32.9466512130508	NA	NA		0	E11	55	NA
Abs Quant/2nd Derivative Max for New Subset 1	160202_Abs Quant/2nd Derivative Max for New Subset 1	160202_283 515_Abs Quant/2nd Derivative Max for New Subset 1	160202_283515_3_Abs Quant/2nd Derivative Max for New Subset 1	A3	55	NA	NA		0	B3	55	NA	NA		0	C3	55	NA	NA		0	F3	35.944391743652	NA	NA		0	G3	38.8195647381631	NA	NA		0	H3	21.1786633403523	NA	NA		0	T pos 9/3	E12	55	NA	NA		0	E11	55	NA
Abs Quant/2nd Derivative Max for New Subset 1	160107_Abs Quant/2nd Derivative Max for New Subset 1	160107_41 074_Abs Quant/2nd Derivative Max for New Subset 1	160107_41074_9_Abs Quant/2nd Derivative Max for New Subset 1	A9	55	NA	NA		0	B9	55	NA	NA		0	C9	55	NA	NA		0	F9	36.6138872982646	NA	NA		0	G9	36.8202764551617	NA	NA		0	H9	32.24289873637	NA	NA		0	T pos 8/20	E12	32.5071726130561	NA	NA		0	E11	55	NA
Abs Quant/2nd Derivative Max for New Subset 1	160713_Abs Quant/2nd Derivative Max for New Subset 1	160713_1 931 921_Abs Quant/2nd Derivative Max for New Subset 1	160713_1931921_3_Abs Quant/2nd Derivative Max for New Subset 1	A3	55	NA	NA		0	B3	55	NA	NA		0	C3	55	NA	NA		0	F3	55	NA	NA		0	G3	55	NA	NA		0	H3	25.1831285142086	NA	NA		0	T pos 11/7	E12	32.496549023554	NA	NA		0	E11	55	NA
Abs Quant/2nd Derivative Max for New Subset 1	161114_Abs Quant/2nd Derivative Max for New Subset 1	161114_3 142 900_Abs Quant/2nd Derivative Max for New Subset 1	161114_3142900_4_Abs Quant/2nd Derivative Max for New Subset 1	A4	55	NA	NA		0	B4	55	NA	NA		0	C4	55	NA	NA		0	F4	33.8929496464925	NA	NA		0	G4	34.8273751079842	NA	NA		0	H4	24.5492099985427	NA	NA		0	T pos TPOS12/17	E12	32.7485957749607	NA	NA		0	E11	55	NA
Abs Quant/2nd Derivative Max for New Subset 1	160301_Abs Quant/2nd Derivative Max for New Subset 1	160301_601 877_Abs Quant/2nd Derivative Max for New Subset 1	160301_601877_12_Abs Quant/2nd Derivative Max for New Subset 1	A12	55	NA	NA		0	B12	55	NA	NA		0	C12	55	NA	NA		0	F12	35.4843069665433	NA	NA		0	G12	34.5107048219625	NA	NA		0	H12	20.2175015891243	NA	NA		0	T pos 9/16	E12	34.6781836067154	NA	NA		0	E11	55	NA
Abs Quant/2nd Derivative Max for New Subset 1	160614_Abs Quant/2nd Derivative Max for New Subset 1	160614_1 623 149_Abs Quant/2nd Derivative Max for New Subset 1	160614_1623149_5_Abs Quant/2nd Derivative Max for New Subset 1	A5	55	NA	NA		0	B5	55	NA	NA		0	C5	55	NA	NA		0	F5	34.1975648862437	NA	NA		0	G5	36.1203687709885	NA	NA		0	H5	21.1581209897458	NA	NA		0	T pos 10/26	E12	32.7498502136248	NA	NA		0	E11	55	NA
Abs Quant/2nd Derivative Max for New Subset 1	160614_Abs Quant/2nd Derivative Max for New Subset 1	160614_1 651 934_Abs Quant/2nd Derivative Max for New Subset 1	160614_1651934_12_Abs Quant/2nd Derivative Max for New Subset 1	A12	55	NA	NA		0	B12	55	NA	NA		0	C12	55	NA	NA		0	F12	42.0282318719263	NA	NA		0	G12	34.8667219080211	NA	NA		0	H12	19.4479036495218	NA	NA		0	T pos 10/26	E12	32.7498502136248	NA	NA		0	E11	55	NA
Abs Quant/2nd Derivative Max for New Subset 1	160726_Abs Quant/2nd Derivative Max for New Subset 1	160726_2 040 638_Abs Quant/2nd Derivative Max for New Subset 1	160726_2040638_2_Abs Quant/2nd Derivative Max for New Subset 1	A2	55	NA	NA		0	B2	55	NA	NA		0	C2	55	NA	NA		0	F2	33.3203246865161	NA	NA		0	G2	35.5311816274734	NA	NA		0	H2	19.5926173422727	NA	NA		0	T pos 11/12	E12	32.0988184317794	NA	NA		0	E11	55	NA
Abs Quant/2nd Derivative Max for New Subset 1	160621_Abs Quant/2nd Derivative Max for New Subset 1	160621_1 700 911_Abs Quant/2nd Derivative Max for New Subset 1	160621_1700911_4_Abs Quant/2nd Derivative Max for New Subset 1	A4	55	NA	NA		0	B4	55	NA	NA		0	C4	55	NA	NA		0	F4	34.8669490470985	NA	NA		0	G4	34.5672369963543	NA	NA		0	H4	27.141916916785	NA	NA		0	T pos 10/28	E12	32.905211405676	NA	NA		0	E11	55	NA
Abs Quant/2nd Derivative Max for New Subset 1	160406_Abs Quant/2nd Derivative Max for New Subset 1	160406_953 862_Abs Quant/2nd Derivative Max for New Subset 1	160406_953862_12_Abs Quant/2nd Derivative Max for New Subset 1	A12	55	NA	NA		0	B12	55	NA	NA		0	C12	55	NA	NA		0	F12	34.628676387556	NA	NA		0	G12	34.2592357501415	NA	NA		0	H12	20.0405954460892	NA	NA		0	T pos 10/4	E12	34.0297846964238	NA	NA		0	E11	55	NA
Abs Quant/2nd Derivative Max for New Subset 1	160809_Abs Quant/2nd Derivative Max for New Subset 1	160809_2 211 653_Abs Quant/2nd Derivative Max for New Subset 1	160809_2211653_9_Abs Quant/2nd Derivative Max for New Subset 1	A9	55	NA	NA		0	B9	55	NA	NA		0	C9	55	NA	NA		0	F9	34.5021492417001	NA	NA		0	G9	35.3284462665095	NA	NA		0	H9	20.6064554130172	NA	NA		0	T pos 11/16	E12	33.0629775384946	NA	NA		0	E11	55	NA
Abs Quant/2nd Derivative Max for New Subset 1	160607_Abs Quant/2nd Derivative Max for New Subset 1	160607_1 581 766_Abs Quant/2nd Derivative Max for New Subset 1	160607_1581766_5_Abs Quant/2nd Derivative Max for New Subset 1	A5	55	NA	NA		0	B5	55	NA	NA		0	C5	55	NA	NA		0	F5	34.5046436379558	NA	NA		0	G5	35.055536518868	NA	NA		0	H5	24.7195257672986	NA	NA		0	T pos 10/24	E12	33.0651573749612	NA	NA		0	E11	55	NA
Abs Quant/2nd Derivative Max for New Subset 1	161229_Abs Quant/2nd Derivative Max for New Subset 1	161229_3 631 238_Abs Quant/2nd Derivative Max for New Subset 1	161229_3631238_11_Abs Quant/2nd Derivative Max for New Subset 1	A11	55	NA	NA		0	B11	55	NA	NA		0	C11	55	NA	NA		0	F11	35.0363081531936	NA	NA		0	G11	35.280018430639	NA	NA		0	H11	34.581281856809	NA	NA		0	T pos TPOS13/1	E12	33.4794065695095	NA	NA		0	E11	55	NA
Abs Quant/2nd Derivative Max for New Subset 1	160905_Abs Quant/2nd Derivative Max for New Subset 1	160905_2 452 908_Abs Quant/2nd Derivative Max for New Subset 1	160905_2452908_12_Abs Quant/2nd Derivative Max for New Subset 1	A12	55	NA	NA		0	B12	55	NA	NA		0	C12	55	NA	NA		0	F12	36.5580298995925	NA	NA		0	G12	35.5607589222605	NA	NA		0	H12	20.1064140712672	NA	NA		0	T pos 11/25	E12	32.1684047469955	NA	NA		0	E11	55	NA
Abs Quant/2nd Derivative Max for New Subset 1	160322_Abs Quant/2nd Derivative Max for New Subset 1	160322_811 781_Abs Quant/2nd Derivative Max for New Subset 1	160322_811781_11_Abs Quant/2nd Derivative Max for New Subset 1	A11	55	NA	NA		0	B11	55	NA	NA		0	C11	55	NA	NA		0	F11	35.0965499072901	NA	NA		0	G11	39.8386987951244	NA	NA		0	H11	19.8667439312591	NA	NA		0	T pos 9/26	E12	33.0350288140315	NA	NA		0	E11	55	NA
Abs Quant/2nd Derivative Max for New Subset 1	160617_Abs Quant/2nd Derivative Max for New Subset 1	160617_1 672 152_Abs Quant/2nd Derivative Max for New Subset 1	160617_1672152_5_Abs Quant/2nd Derivative Max for New Subset 1	A5	55	NA	NA		0	B5	55	NA	NA		0	C5	55	NA	NA		0	F5	35.8212196535369	NA	NA		0	G5	37.1069104847203	NA	NA		0	H5	16.9289845037563	NA	NA		0	T pos 10/27	E12	34.486695055307	NA	NA		0	E11	55	NA
Abs Quant/2nd Derivative Max for New Subset 1	161004_Abs Quant/2nd Derivative Max for New Subset 1	161004_2 741 429_Abs Quant/2nd Derivative Max for New Subset 1	161004_2741429_6_Abs Quant/2nd Derivative Max for New Subset 1	A6	55	NA	NA		0	B6	55	NA	NA		0	C6	55	NA	NA		0	F6	38.1659351006458	NA	NA		0	G6	36.7520991457035	NA	NA		0	H6	20.1751446127024	NA	NA		0	T pos TPOS12/6	E12	33.5531059628258	NA	NA		0	E11	55	NA
Abs Quant/2nd Derivative Max for New Subset 1	160426_Abs Quant/2nd Derivative Max for New Subset 1	160426_1 160 820_Abs Quant/2nd Derivative Max for New Subset 1	160426_1160820_1_Abs Quant/2nd Derivative Max for New Subset 1	A1	55	NA	NA		0	B1	55	NA	NA		0	C1	55	NA	NA		0	F1	34.4195776956663	NA	NA		0	G1	34.4362406504743	NA	NA		0	H1	20.1958450664005	NA	NA		0	T pos 10/11	E12	32.615601567074	NA	NA		0	E11	55	NA
Abs Quant/2nd Derivative Max for New Subset 1	160713_Abs Quant/2nd Derivative Max for New Subset 1	160713_1 931 472_Abs Quant/2nd Derivative Max for New Subset 1	160713_1931472_1_Abs Quant/2nd Derivative Max for New Subset 1	A1	55	NA	NA		0	B1	55	NA	NA		0	C1	55	NA	NA		0	F1	34.9619699974768	NA	NA		0	G1	36.3257824498021	NA	NA		0	H1	24.8485912332158	NA	NA		0	T pos 11/7	E12	32.496549023554	NA	NA		0	E11	55	NA
Abs Quant/2nd Derivative Max for New Subset 1	160826_Abs Quant/2nd Derivative Max for New Subset 1	160826_2 373 101_Abs Quant/2nd Derivative Max for New Subset 1	160826_2373101_8_Abs Quant/2nd Derivative Max for New Subset 1	A8	55	NA	NA		0	B8	55	NA	NA		0	C8	55	NA	NA		0	F8	37.0378839010468	NA	NA		0	G8	36.517052526375	NA	NA		0	H8	17.56093957282	NA	NA		0	T pos 11/22	E12	33.3090402986011	NA	NA		0	E11	55	NA
Abs Quant/2nd Derivative Max for New Subset 1	161130_Abs Quant/2nd Derivative Max for New Subset 1	161130_3 330 833_Abs Quant/2nd Derivative Max for New Subset 1	161130_3330833_7_Abs Quant/2nd Derivative Max for New Subset 1	A7	55	NA	NA		0	B7	55	NA	NA		0	C7	55	NA	NA		0	F7	35.2578293436098	NA	NA		0	G7	35.1529611661994	NA	NA		0	H7	31.118058160728	NA	NA		0	T pos TPOS12/21	E12	33.4278361377899	NA	NA		0	E11	55	NA
Abs Quant/2nd Derivative Max for New Subset 1	160823_Abs Quant/2nd Derivative Max for New Subset 1	160823_2 312 284_Abs Quant/2nd Derivative Max for New Subset 1	160823_2312284_1_Abs Quant/2nd Derivative Max for New Subset 1	A1	55	NA	NA		0	B1	55	NA	NA		0	C1	55	NA	NA		0	F1	35.4370542980585	NA	NA		0	G1	33.5543032173075	NA	NA		0	H1	19.7027113385203	NA	NA		0	T pos 11/21	E12	33.2835834889797	NA	NA		0	E11	55	NA
Abs Quant/2nd Derivative Max for New Subset 1	160125_Abs Quant/2nd Derivative Max for New Subset 1	160125_210 584_Abs Quant/2nd Derivative Max for New Subset 1	160125_210584_9_Abs Quant/2nd Derivative Max for New Subset 1	A9	55	NA	NA		0	B9	55	NA	NA		0	C9	55	NA	NA		0	F9	34.797962949078	NA	NA		0	G9	32.665010119894	NA	NA		0	H9	25.8196395850978	NA	NA		0	T pos 8/29	E12	34.5482362617718	NA	NA		0	E11	55	NA
Abs Quant/2nd Derivative Max for New Subset 1	160513_Abs Quant/2nd Derivative Max for New Subset 1	160513_1 330 563_Abs Quant/2nd Derivative Max for New Subset 1	160513_1330563_4_Abs Quant/2nd Derivative Max for New Subset 1	A4	55	NA	NA		0	B4	55	NA	NA		0	C4	55	NA	NA		0	F4	38.0054759432229	NA	NA		0	G4	32.5399312264554	NA	NA		0	H4	18.5129834208144	NA	NA		0	T pos 10/16	E12	34.6409595293308	NA	NA		0	E11	55	NA
Abs Quant/2nd Derivative Max for New Subset 1	160105_Abs Quant/2nd Derivative Max for New Subset 1	160105_3 632 209_Abs Quant/2nd Derivative Max for New Subset 1	160105_3632209_11_Abs Quant/2nd Derivative Max for New Subset 1	A11	55	NA	NA		0	B11	55	NA	NA		0	C11	55	NA	NA		0	F11	36.1469544685153	NA	NA		0	G11	34.7389213918749	NA	NA		0	H11	18.2535668590466	NA	NA		0	T pos 8/19	E12	32.9890994685113	NA	NA		0	E11	55	NA
Abs Quant/2nd Derivative Max for New Subset 1	160405_Abs Quant/2nd Derivative Max for New Subset 1	160405_913 469_Abs Quant/2nd Derivative Max for New Subset 1	160405_913469_2_Abs Quant/2nd Derivative Max for New Subset 1	A2	55	NA	NA		0	B2	55	NA	NA		0	C2	55	NA	NA		0	F2	34.8335225193778	NA	NA		0	G2	35.6793939407618	NA	NA		0	H2	21.8798973922443	NA	NA		0	T pos 10/3	E12	33.2081001833225	NA	NA		0	E11	55	NA
Abs Quant/2nd Derivative Max for New Subset 1	161215_Abs Quant/2nd Derivative Max for New Subset 1	161215_3 483 640_Abs Quant/2nd Derivative Max for New Subset 1	161215_3483640_12_Abs Quant/2nd Derivative Max for New Subset 1	A12	55	NA	NA		0	B12	55	NA	NA		0	C12	55	NA	NA		0	F12	34.7549139906373	NA	NA		0	G12	34.4689884657237	NA	NA		0	H12	20.0472036030194	NA	NA		0	T pos TPOS12/26	E12	32.2212595877602	NA	NA		0	E11	55	NA
Abs Quant/2nd Derivative Max for New Subset 1	160113_Abs Quant/2nd Derivative Max for New Subset 1	160113_83 006_Abs Quant/2nd Derivative Max for New Subset 1	160113_83006_10_Abs Quant/2nd Derivative Max for New Subset 1	A10	55	NA	NA		0	B10	55	NA	NA		0	C10	55	NA	NA		0	F10	36.904282510995	NA	NA		0	G10	37.6163456454976	NA	NA		0	H10	18.1088062154116	NA	NA		0	T pos 8/23	E12	33.6680370868802	NA	NA		0	E11	55	NA
Abs Quant/2nd Derivative Max for New Subset 1	160302_Abs Quant/2nd Derivative Max for New Subset 1	160302_601 958_Abs Quant/2nd Derivative Max for New Subset 1	160302_601958_4_Abs Quant/2nd Derivative Max for New Subset 1	A4	55	NA	NA		0	B4	55	NA	NA		0	C4	55	NA	NA		0	F4	35.233190811836	NA	NA		0	G4	35.6790127453111	NA	NA		0	H4	20.9754552049037	NA	NA		0	T pos 9/17	E12	33.5568482425041	NA	NA		0	E11	55	NA
Abs Quant/2nd Derivative Max for New Subset 1	161223_Abs Quant/2nd Derivative Max for New Subset 1	161223_3 562 294_Abs Quant/2nd Derivative Max for New Subset 1	161223_3562294_1_Abs Quant/2nd Derivative Max for New Subset 1	A1	55	NA	NA		0	B1	55	NA	NA		0	C1	55	NA	NA		0	F1	32.4290425703077	NA	NA		0	G1	35.1783700001852	NA	NA		0	H1	17.4794393806494	NA	NA		0	T pos TPOS12/28	E12	36.4585851112877	NA	NA		0	E11	55	NA
Abs Quant/2nd Derivative Max for New Subset 1	160413_Abs Quant/2nd Derivative Max for New Subset 1	160413_1 022 198_Abs Quant/2nd Derivative Max for New Subset 1	160413_1022198_3_Abs Quant/2nd Derivative Max for New Subset 1	A3	55	NA	NA		0	B3	55	NA	NA		0	C3	55	NA	NA		0	F3	37.9450886094204	NA	NA		0	G3	35.2988967839472	NA	NA		0	H3	18.9730538643257	NA	NA		0	T pos 10/6	E12	33.4835716684419	NA	NA		0	E11	55	NA
Abs Quant/2nd Derivative Max for New Subset 1	161201_Abs Quant/2nd Derivative Max for New Subset 1	161201_3 333 979_Abs Quant/2nd Derivative Max for New Subset 1	161201_3333979_11_Abs Quant/2nd Derivative Max for New Subset 1	A11	55	NA	NA		0	B11	55	NA	NA		0	C11	55	NA	NA		0	F11	35.7920107405764	NA	NA		0	G11	34.5091689639121	NA	NA		0	H11	22.216475117909	NA	NA		0	T pos TPOS12/22	E12	32.1972994570318	NA	NA		0	E11	55	NA
Abs Quant/2nd Derivative Max for New Subset 1	160715_Abs Quant/2nd Derivative Max for New Subset 1	160715_1 933 739_Abs Quant/2nd Derivative Max for New Subset 1	160715_1933739_4_Abs Quant/2nd Derivative Max for New Subset 1	A4	55	NA	NA		0	B4	55	NA	NA		0	C4	55	NA	NA		0	F4	34.5939319820724	NA	NA		0	G4	34.7995145631888	NA	NA		0	H4	19.2004982104416	NA	NA		0	T pos 11/8	E12	32.710158516252	NA	NA		0	E11	55	NA
Abs Quant/2nd Derivative Max for New Subset 1	161207_Abs Quant/2nd Derivative Max for New Subset 1	161207_3 403 608_Abs Quant/2nd Derivative Max for New Subset 1	161207_3403608_12_Abs Quant/2nd Derivative Max for New Subset 1	A12	55	NA	NA		0	B12	55	NA	NA		0	C12	55	NA	NA		0	F12	35.5590748218259	NA	NA		0	G12	36.1344570498325	NA	NA		0	H12	21.2204856872576	NA	NA		0	T pos TPOS12/24	E12	32.9480410617668	NA	NA		0	E11	55	NA
Abs Quant/2nd Derivative Max for New Subset 1	161216_Abs Quant/2nd Derivative Max for New Subset 1	161216_3 493 293_Abs Quant/2nd Derivative Max for New Subset 1	161216_3493293_8_Abs Quant/2nd Derivative Max for New Subset 1	A8	55	NA	NA		0	B8	55	NA	NA		0	C8	55	NA	NA		0	F8	36.9276089743605	NA	NA		0	G8	35.2563113411682	NA	NA		0	H8	29.7124530693671	NA	NA		0	T pos TPOS12/26	E12	33.5114658736611	NA	NA		0	E11	55	NA
Abs Quant/2nd Derivative Max for New Subset 1	161114_Abs Quant/2nd Derivative Max for New Subset 1	161114_3 142 933_Abs Quant/2nd Derivative Max for New Subset 1	161114_3142933_6_Abs Quant/2nd Derivative Max for New Subset 1	A6	55	NA	NA		0	B6	55	NA	NA		0	C6	55	NA	NA		0	F6	34.2252854298298	NA	NA		0	G6	35.7008858424078	NA	NA		0	H6	20.4750918690554	NA	NA		0	T pos TPOS12/17	E12	32.7485957749607	NA	NA		0	E11	55	NA
Abs Quant/2nd Derivative Max for New Subset 1	160211_Abs Quant/2nd Derivative Max for New Subset 1	160211_402 367_Abs Quant/2nd Derivative Max for New Subset 1	160211_402367_4_Abs Quant/2nd Derivative Max for New Subset 1	A4	55	NA	NA		0	B4	55	NA	NA		0	C4	55	NA	NA		0	F4	34.6040968823757	NA	NA		0	G4	34.8282138399803	NA	NA		0	H4	18.2782270883934	NA	NA		0	T pos 9/7	E12	34.1286496689696	NA	NA		0	E11	55	NA
Abs Quant/2nd Derivative Max for New Subset 1	160805_Abs Quant/2nd Derivative Max for New Subset 1	160805_2 171 021_Abs Quant/2nd Derivative Max for New Subset 1	160805_2171021_4_Abs Quant/2nd Derivative Max for New Subset 1	A4	55	NA	NA		0	B4	55	NA	NA		0	C4	55	NA	NA		0	F4	34.9548378849203	NA	NA		0	G4	35.4139660986299	NA	NA		0	H4	31.2518027022643	NA	NA		0	T pos 11/16	E12	33.6560631803304	NA	NA		0	E11	55	NA
Abs Quant/2nd Derivative Max for New Subset 1	160121_Abs Quant/2nd Derivative Max for New Subset 1	160121_182 373_Abs Quant/2nd Derivative Max for New Subset 1	160121_182373_6_Abs Quant/2nd Derivative Max for New Subset 1	A6	55	NA	NA		0	B6	55	NA	NA		0	C6	55	NA	NA		0	F6	34.3529322718521	NA	NA		0	G6	35.6751971049396	NA	NA		0	H6	19.9930991462644	NA	NA		0	T pos 8/27	E12	33.5003150635169	NA	NA		0	E11	55	NA
Abs Quant/2nd Derivative Max for New Subset 1	160302_Abs Quant/2nd Derivative Max for New Subset 1	160302_602 302_Abs Quant/2nd Derivative Max for New Subset 1	160302_602302_10_Abs Quant/2nd Derivative Max for New Subset 1	A10	55	NA	NA		0	B10	55	NA	NA		0	C10	55	NA	NA		0	F10	35.9679348665906	NA	NA		0	G10	35.5590463802876	NA	NA		0	H10	22.5163971550105	NA	NA		0	T pos 9/17	E12	33.5568482425041	NA	NA		0	E11	55	NA
Abs Quant/2nd Derivative Max for New Subset 1	160526_Abs Quant/2nd Derivative Max for New Subset 1	160526_1 443 819_Abs Quant/2nd Derivative Max for New Subset 1	160526_1443819_8_Abs Quant/2nd Derivative Max for New Subset 1	A8	55	NA	NA		0	B8	55	NA	NA		0	C8	55	NA	NA		0	F8	35.7460795292652	NA	NA		0	G8	34.1177438909102	NA	NA		0	H8	21.8577318015416	NA	NA		0	T pos 10/21	E12	32.7767995982454	NA	NA		0	E11	55	NA
Abs Quant/2nd Derivative Max for New Subset 1	161206_Abs Quant/2nd Derivative Max for New Subset 1	161206_3 372 630_Abs Quant/2nd Derivative Max for New Subset 1	161206_3372630_9_Abs Quant/2nd Derivative Max for New Subset 1	A9	55	NA	NA		0	B9	55	NA	NA		0	C9	55	NA	NA		0	F9	35.9773610171273	NA	NA		0	G9	35.8020411907284	NA	NA		0	H9	25.6768927551227	NA	NA		0	T pos TPOS12/23	E12	34.716449732258	NA	NA		0	E11	55	NA
Abs Quant/2nd Derivative Max for New Subset 1	160615_Abs Quant/2nd Derivative Max for New Subset 1	160615_1 662 673_Abs Quant/2nd Derivative Max for New Subset 1	160615_1662673_11_Abs Quant/2nd Derivative Max for New Subset 1	A11	55	NA	NA		0	B11	55	NA	NA		0	C11	55	NA	NA		0	F11	33.952969371125	NA	NA		0	G11	34.905327055042	NA	NA		0	H11	18.2470770466634	NA	NA		0	T pos 10/26	E12	32.8091720042222	NA	NA		0	E11	55	NA
Abs Quant/2nd Derivative Max for New Subset 1	161012_Abs Quant/2nd Derivative Max for New Subset 1	161012_2 841 310_Abs Quant/2nd Derivative Max for New Subset 1	161012_2841310_7_Abs Quant/2nd Derivative Max for New Subset 1	A7	55	NA	NA		0	B7	55	NA	NA		0	C7	55	NA	NA		0	F7	36.8256222029646	NA	NA		0	G7	34.7974897616419	NA	NA		0	H7	17.8620224206188	NA	NA		0	T pos TPOS12/9	E12	34.6161099825798	NA	NA		0	E11	55	NA
Abs Quant/2nd Derivative Max for New Subset 1	160502_Abs Quant/2nd Derivative Max for New Subset 1	160502_1 200 869_Abs Quant/2nd Derivative Max for New Subset 1	160502_1200869_4_Abs Quant/2nd Derivative Max for New Subset 1	A4	55	NA	NA		0	B4	55	NA	NA		0	C4	55	NA	NA		0	F4	34.4749583516012	NA	NA		0	G4	35.2733016486645	NA	NA		0	H4	22.4909210887969	NA	NA		0	T pos 10/13	E12	33.0711184818414	NA	NA		0	E11	55	NA
Abs Quant/2nd Derivative Max for New Subset 1	160922_Abs Quant/2nd Derivative Max for New Subset 1	160922_2 633 670_Abs Quant/2nd Derivative Max for New Subset 1	160922_2633670_8_Abs Quant/2nd Derivative Max for New Subset 1	A8	55	NA	NA		0	B8	55	NA	NA		0	C8	55	NA	NA		0	F8	35.8084016374137	NA	NA		0	G8	35.2195124185866	NA	NA		0	H8	20.3078037560727	NA	NA		0	T pos TPOS12/2	E12	32.6474939496168	NA	NA		0	E11	55	NA
Abs Quant/2nd Derivative Max for New Subset 1	161103_Abs Quant/2nd Derivative Max for New Subset 1	161103_3 050 924_Abs Quant/2nd Derivative Max for New Subset 1	161103_3050924_8_Abs Quant/2nd Derivative Max for New Subset 1	A8	55	NA	NA		0	B8	55	NA	NA		0	C8	55	NA	NA		0	F8	34.5246801273221	NA	NA		0	G8	34.2119484679699	NA	NA		0	H8	24.5380085279794	NA	NA		0	T pos TPOS12/14	E12	33.768614572662	NA	NA		0	E11	55	NA
Abs Quant/2nd Derivative Max for New Subset 1	161223_Abs Quant/2nd Derivative Max for New Subset 1	161223_3 572 172_Abs Quant/2nd Derivative Max for New Subset 1	161223_3572172_9_Abs Quant/2nd Derivative Max for New Subset 1	A9	55	NA	NA		0	B9	55	NA	NA		0	C9	55	NA	NA		0	F9	35.5021405769161	NA	NA		0	G9	33.6326050264738	NA	NA		0	H9	19.6286544767032	NA	NA		0	T pos TPOS12/28	E12	36.4585851112877	NA	NA		0	E11	55	NA
Abs Quant/2nd Derivative Max for New Subset 1	160314_Abs Quant/2nd Derivative Max for New Subset 1	160314_690 557_Abs Quant/2nd Derivative Max for New Subset 1	160314_690557_1_Abs Quant/2nd Derivative Max for New Subset 1	A1	55	NA	NA		0	B1	55	NA	NA		0	C1	55	NA	NA		0	F1	34.6037185866437	NA	NA		0	G1	36.0274505893867	NA	NA		0	H1	22.871830358289	NA	NA		0	T pos 9/23	E12	34.0285225926393	NA	NA		0	E11	55	NA
Abs Quant/2nd Derivative Max for New Subset 1	160115_Abs Quant/2nd Derivative Max for New Subset 1	160115_112 242_Abs Quant/2nd Derivative Max for New Subset 1	160115_112242_8_Abs Quant/2nd Derivative Max for New Subset 1	A8	55	NA	NA		0	B8	55	NA	NA		0	C8	55	NA	NA		0	F8	35.0259931996156	NA	NA		0	G8	35.205868097747	NA	NA		0	H8	20.8114819292425	NA	NA		0	T pos 8/24	E12	33.2076363191621	NA	NA		0	E11	55	NA
Abs Quant/2nd Derivative Max for New Subset 1	160728_Abs Quant/2nd Derivative Max for New Subset 1	160728_2 090 493_Abs Quant/2nd Derivative Max for New Subset 1	160728_2090493_8_Abs Quant/2nd Derivative Max for New Subset 1	A8	55	NA	NA		0	B8	55	NA	NA		0	C8	55	NA	NA		0	F8	33.4579710901533	NA	NA		0	G8	35.7192718707435	NA	NA		0	H8	20.4318997176574	NA	NA		0	T pos 11/12	E12	33.7214760486395	NA	NA		0	E11	55	NA
Abs Quant/2nd Derivative Max for New Subset 1	161014_Abs Quant/2nd Derivative Max for New Subset 1	161014_2 862 574_Abs Quant/2nd Derivative Max for New Subset 1	161014_2862574_10_Abs Quant/2nd Derivative Max for New Subset 1	A10	55	NA	NA		0	B10	55	NA	NA		0	C10	55	NA	NA		0	F10	35.2669161388038	NA	NA		0	G10	34.9224958428418	NA	NA		0	H10	20.8436901218217	NA	NA		0	T pos TPOS12/10	E12	34.1580393050146	NA	NA		0	E11	55	NA
Abs Quant/2nd Derivative Max for New Subset 1	161207_Abs Quant/2nd Derivative Max for New Subset 1	161207_3 402 278_Abs Quant/2nd Derivative Max for New Subset 1	161207_3402278_7_Abs Quant/2nd Derivative Max for New Subset 1	A7	55	NA	NA		0	B7	55	NA	NA		0	C7	55	NA	NA		0	F7	32.1788574437995	NA	NA		0	G7	34.9420759178497	NA	NA		0	H7	22.7538280931242	NA	NA		0	T pos TPOS12/24	E12	32.9480410617668	NA	NA		0	E11	55	NA
Abs Quant/2nd Derivative Max for New Subset 1	160524_Abs Quant/2nd Derivative Max for New Subset 1	160524_1 412 149_Abs Quant/2nd Derivative Max for New Subset 1	160524_1412149_10_Abs Quant/2nd Derivative Max for New Subset 1	A10	55	NA	NA		0	B10	55	NA	NA		0	C10	55	NA	NA		0	F10	34.6978705570727	NA	NA		0	G10	33.5234532904927	NA	NA		0	H10	18.8988524180172	NA	NA		0	T pos 10/19	E12	33.5331367853599	NA	NA		0	E11	55	NA
Abs Quant/2nd Derivative Max for New Subset 1	160822_Abs Quant/2nd Derivative Max for New Subset 1	160822_2 293 414_Abs Quant/2nd Derivative Max for New Subset 1	160822_2293414_4_Abs Quant/2nd Derivative Max for New Subset 1	A4	55	NA	NA		0	B4	55	NA	NA		0	C4	55	NA	NA		0	F4	36.5562672487313	NA	NA		0	G4	37.230878043335	NA	NA		0	H4	18.3289967249634	NA	NA		0	T pos 11/20	E12	33.6614312670611	NA	NA		0	E11	55	NA
Abs Quant/2nd Derivative Max for New Subset 1	160128_Abs Quant/2nd Derivative Max for New Subset 1	160128_253 916_Abs Quant/2nd Derivative Max for New Subset 1	160128_253916_7_Abs Quant/2nd Derivative Max for New Subset 1	A7	55	NA	NA		0	B7	55	NA	NA		0	C7	55	NA	NA		0	F7	36.7187945304973	NA	NA		0	G7	35.4638538380939	NA	NA		0	H7	18.4598101228683	NA	NA		0	T pos 9/1	E12	32.5728073752205	NA	NA		0	E11	55	NA
Abs Quant/2nd Derivative Max for New Subset 1	160818_Abs Quant/2nd Derivative Max for New Subset 1	160818_2 292 474_Abs Quant/2nd Derivative Max for New Subset 1	160818_2292474_7_Abs Quant/2nd Derivative Max for New Subset 1	A7	55	NA	NA		0	B7	55	NA	NA		0	C7	55	NA	NA		0	F7	34.0177897389208	NA	NA		0	G7	34.9368550181227	NA	NA		0	H7	27.3065865523775	NA	NA		0	T pos 11/19	E12	33.2785942469765	NA	NA		0	E11	55	NA
Abs Quant/2nd Derivative Max for New Subset 1	160203_Abs Quant/2nd Derivative Max for New Subset 1	160203_321 887_Abs Quant/2nd Derivative Max for New Subset 1	160203_321887_1_Abs Quant/2nd Derivative Max for New Subset 1	A1	55	NA	NA		0	B1	55	NA	NA		0	C1	55	NA	NA		0	F1	35.8947164132527	NA	NA		0	G1	35.0586582005599	NA	NA		0	H1	22.8087291926394	NA	NA		0	T pos 9/4	E12	34.0538354489809	NA	NA		0	E11	55	NA
Abs Quant/2nd Derivative Max for New Subset 1	160111_Abs Quant/2nd Derivative Max for New Subset 1	160111_42 351_Abs Quant/2nd Derivative Max for New Subset 1	160111_42351_2_Abs Quant/2nd Derivative Max for New Subset 1	A2	55	NA	NA		0	B2	55	NA	NA		0	C2	55	NA	NA		0	F2	34.5881278012635	NA	NA		0	G2	37.444697060897	NA	NA		0	H2	27.9351486601972	NA	NA		0	T pos 8/21	E12	33.574966257764	NA	NA		0	E11	55	NA
Abs Quant/2nd Derivative Max for New Subset 1	160229_Abs Quant/2nd Derivative Max for New Subset 1	160229_570 602_Abs Quant/2nd Derivative Max for New Subset 1	160229_570602_5_Abs Quant/2nd Derivative Max for New Subset 1	A5	55	NA	NA		0	B5	55	NA	NA		0	C5	55	NA	NA		0	F5	38.6137981131837	NA	NA		0	G5	41.1723441476119	NA	NA		0	H5	18.0364032584269	NA	NA		0	T pos 9/15	E12	34.961869774148	NA	NA		0	E11	55	NA
Abs Quant/2nd Derivative Max for New Subset 1	160705_Abs Quant/2nd Derivative Max for New Subset 1	160705_1 862 448_Abs Quant/2nd Derivative Max for New Subset 1	160705_1862448_12_Abs Quant/2nd Derivative Max for New Subset 1	A12	55	NA	NA		0	B12	55	NA	NA		0	C12	55	NA	NA		0	F12	34.5745994478557	NA	NA		0	G12	34.1947432897823	NA	NA		0	H12	18.7013168786094	NA	NA		0	T pos 11/5	E12	32.4758776339884	NA	NA		0	E11	55	NA
Abs Quant/2nd Derivative Max for New Subset 1	160323_Abs Quant/2nd Derivative Max for New Subset 1	160323_813 372_Abs Quant/2nd Derivative Max for New Subset 1	160323_813372_6_Abs Quant/2nd Derivative Max for New Subset 1	A6	55	NA	NA		0	B6	55	NA	NA		0	C6	55	NA	NA		0	F6	34.5881601044304	NA	NA		0	G6	34.740353536083	NA	NA		0	H6	23.1302976947005	NA	NA		0	T pos 9/27	E12	33.7682701948157	NA	NA		0	E11	55	NA
Abs Quant/2nd Derivative Max for New Subset 1	160705_Abs Quant/2nd Derivative Max for New Subset 1	160705_1 861 424_Abs Quant/2nd Derivative Max for New Subset 1	160705_1861424_4_Abs Quant/2nd Derivative Max for New Subset 1	A4	55	NA	NA		0	B4	55	NA	NA		0	C4	55	NA	NA		0	F4	34.1702037903333	NA	NA		0	G4	33.1824426898578	NA	NA		0	H4	22.7876450100359	NA	NA		0	T pos 11/5	E12	32.4758776339884	NA	NA		0	E11	55	NA
Abs Quant/2nd Derivative Max for New Subset 1	160907_Abs Quant/2nd Derivative Max for New Subset 1	160907_2 492 471_Abs Quant/2nd Derivative Max for New Subset 1	160907_2492471_4_Abs Quant/2nd Derivative Max for New Subset 1	A4	55	NA	NA		0	B4	55	NA	NA		0	C4	55	NA	NA		0	F4	34.72945077406	NA	NA		0	G4	34.9810895667394	NA	NA		0	H4	35.7459654449308	NA	NA		0	T pos 11/26	E12	55	NA	NA		0	E11	55	NA
Abs Quant/2nd Derivative Max for New Subset 1	160909_Abs Quant/2nd Derivative Max for New Subset 1	160909_2 521 537_Abs Quant/2nd Derivative Max for New Subset 1	160909_2521537_9_Abs Quant/2nd Derivative Max for New Subset 1	A9	55	NA	NA		0	B9	55	NA	NA		0	C9	55	NA	NA		0	F9	34.2008439499731	NA	NA		0	G9	36.2271567587688	NA	NA		0	H9	20.8524601287371	NA	NA		0	T pos TPOS11/27	E12	32.8092871041231	NA	NA		0	E11	55	NA
Abs Quant/2nd Derivative Max for New Subset 1	160627_Abs Quant/2nd Derivative Max for New Subset 1	160627_1 752 259_Abs Quant/2nd Derivative Max for New Subset 1	160627_1752259_7_Abs Quant/2nd Derivative Max for New Subset 1	A7	55	NA	NA		0	B7	55	NA	NA		0	C7	55	NA	NA		0	F7	34.5426904881725	NA	NA		0	G7	33.7265744792618	NA	NA		0	H7	24.4874876331963	NA	NA		0	T pos 11/1	E12	33.529695196829	NA	NA		0	E11	55	NA
Abs Quant/2nd Derivative Max for New Subset 1	160421_Abs Quant/2nd Derivative Max for New Subset 1	160421_1 103 444_Abs Quant/2nd Derivative Max for New Subset 1	160421_1103444_5_Abs Quant/2nd Derivative Max for New Subset 1	A5	55	NA	NA		0	B5	55	NA	NA		0	C5	55	NA	NA		0	F5	34.6917852905878	NA	NA		0	G5	36.8896434068684	NA	NA		0	H5	20.099466039153	NA	NA		0	T pos 10/9	E12	35.8043877097289	NA	NA		0	E11	55	NA
Abs Quant/2nd Derivative Max for New Subset 1	160713_Abs Quant/2nd Derivative Max for New Subset 1	160713_1 932 242_Abs Quant/2nd Derivative Max for New Subset 1	160713_1932242_10_Abs Quant/2nd Derivative Max for New Subset 1	A10	55	NA	NA		0	B10	55	NA	NA		0	C10	55	NA	NA		0	F10	36.8612334029749	NA	NA		0	G10	34.6308356105202	NA	NA		0	H10	26.8405424786974	NA	NA		0	T pos 11/7	E12	32.496549023554	NA	NA		0	E11	55	NA
Abs Quant/2nd Derivative Max for New Subset 1	160216_Abs Quant/2nd Derivative Max for New Subset 1	160216_460 547_Abs Quant/2nd Derivative Max for New Subset 1	160216_460547_6_Abs Quant/2nd Derivative Max for New Subset 1	A6	55	NA	NA		0	B6	55	NA	NA		0	C6	55	NA	NA		0	F6	34.7461666727378	NA	NA		0	G6	34.692610172624	NA	NA		0	H6	18.8719977990151	NA	NA		0	T pos 9/9	E12	33.8630730027979	NA	NA		0	E11	55	NA
Abs Quant/2nd Derivative Max for New Subset 1	160919_Abs Quant/2nd Derivative Max for New Subset 1	160919_2 600 927_Abs Quant/2nd Derivative Max for New Subset 1	160919_2600927_9_Abs Quant/2nd Derivative Max for New Subset 1	A9	55	NA	NA		0	B9	55	NA	NA		0	C9	55	NA	NA		0	F9	35.197227203462	NA	NA		0	G9	35.6995090592781	NA	NA		0	H9	28.6694327949731	NA	NA		0	T pos TPOS12/1	E12	34.0342412620405	NA	NA		0	E11	55	NA
Abs Quant/2nd Derivative Max for New Subset 1	160404_Abs Quant/2nd Derivative Max for New Subset 1	160404_900 621_Abs Quant/2nd Derivative Max for New Subset 1	160404_900621_2_Abs Quant/2nd Derivative Max for New Subset 1	A2	55	NA	NA		0	B2	55	NA	NA		0	C2	55	NA	NA		0	F2	36.6768774822415	NA	NA		0	G2	37.6566770248131	NA	NA		0	H2	17.9140489763779	NA	NA		0	T pos 10/3	E12	33.8390233712072	NA	NA		0	E11	55	NA
Abs Quant/2nd Derivative Max for New Subset 1	160107_Abs Quant/2nd Derivative Max for New Subset 1	160107_41 098_Abs Quant/2nd Derivative Max for New Subset 1	160107_41098_10_Abs Quant/2nd Derivative Max for New Subset 1	A10	55	NA	NA		0	B10	55	NA	NA		0	C10	55	NA	NA		0	F10	34.8181252681575	NA	NA		0	G10	33.8529552438422	NA	NA		0	H10	23.6869729529428	NA	NA		0	T pos 8/20	E12	32.5071726130561	NA	NA		0	E11	55	NA
Abs Quant/2nd Derivative Max for New Subset 1	160211_Abs Quant/2nd Derivative Max for New Subset 1	160211_410 832_Abs Quant/2nd Derivative Max for New Subset 1	160211_410832_10_Abs Quant/2nd Derivative Max for New Subset 1	A10	55	NA	NA		0	B10	55	NA	NA		0	C10	55	NA	NA		0	F10	36.4083883514997	NA	NA		0	G10	35.282881629678	NA	NA		0	H10	19.1573583275132	NA	NA		0	T pos 9/7	E12	34.1286496689696	NA	NA		0	E11	55	NA
Abs Quant/2nd Derivative Max for New Subset 1	160503_Abs Quant/2nd Derivative Max for New Subset 1	160503_1 233 783_Abs Quant/2nd Derivative Max for New Subset 1	160503_1233783_8_Abs Quant/2nd Derivative Max for New Subset 1	A8	55	NA	NA		0	B8	55	NA	NA		0	C8	55	NA	NA		0	F8	35.7499339551272	NA	NA		0	G8	38.1101478662929	NA	NA		0	H8	18.4328640475282	NA	NA		0	T pos 10/13	E12	32.9287145267099	NA	NA		0	E11	55	NA
Abs Quant/2nd Derivative Max for New Subset 1	160602_Abs Quant/2nd Derivative Max for New Subset 1	160602_1 521 060_Abs Quant/2nd Derivative Max for New Subset 1	160602_1521060_4_Abs Quant/2nd Derivative Max for New Subset 1	A4	55	NA	NA		0	B4	55	NA	NA		0	C4	55	NA	NA		0	F4	36.4253355906553	NA	NA		0	G4	36.7856010165486	NA	NA		0	H4	26.3294744024014	NA	NA		0	T pos 10/23	E12	33.4796529809962	NA	NA		0	E11	55	NA
Abs Quant/2nd Derivative Max for New Subset 1	160817_Abs Quant/2nd Derivative Max for New Subset 1	160817_2 290 790_Abs Quant/2nd Derivative Max for New Subset 1	160817_2290790_6_Abs Quant/2nd Derivative Max for New Subset 1	A6	55	NA	NA		0	B6	55	NA	NA		0	C6	55	NA	NA		0	F6	34.8104455915539	NA	NA		0	G6	35.5048040900943	NA	NA		0	H6	18.8877812850335	NA	NA		0	T pos 11/19	E12	33.2180987755047	NA	NA		0	E11	55	NA
Abs Quant/2nd Derivative Max for New Subset 1	160415_Abs Quant/2nd Derivative Max for New Subset 1	160415_1 050 700_Abs Quant/2nd Derivative Max for New Subset 1	160415_1050700_3_Abs Quant/2nd Derivative Max for New Subset 1	A3	55	NA	NA		0	B3	55	NA	NA		0	C3	55	NA	NA		0	F3	34.5151640477371	NA	NA		0	G3	34.2302675287408	NA	NA		0	H3	19.7844688931039	NA	NA		0	T pos 10/7	E12	33.6165774363169	NA	NA		0	E11	55	NA
Abs Quant/2nd Derivative Max for New Subset 1	161227_Abs Quant/2nd Derivative Max for New Subset 1	161227_3 610 941_Abs Quant/2nd Derivative Max for New Subset 1	161227_3610941_8_Abs Quant/2nd Derivative Max for New Subset 1	A8	55	NA	NA		0	B8	55	NA	NA		0	C8	55	NA	NA		0	F8	34.1849514753098	NA	NA		0	G8	35.1442533684971	NA	NA		0	H8	22.6091880669382	NA	NA		0	T pos TPOS13/1	E12	33.048965391507	NA	NA		0	E11	55	NA
Abs Quant/2nd Derivative Max for New Subset 1	160922_Abs Quant/2nd Derivative Max for New Subset 1	160922_2 632 587_Abs Quant/2nd Derivative Max for New Subset 1	160922_2632587_1_Abs Quant/2nd Derivative Max for New Subset 1	A1	55	NA	NA		0	B1	55	NA	NA		0	C1	55	NA	NA		0	F1	55	NA	NA		0	G1	36.7656356416622	NA	NA		0	H1	20.6054686835141	NA	NA		0	T pos TPOS12/2	E12	32.6474939496168	NA	NA		0	E11	55	NA
Abs Quant/2nd Derivative Max for New Subset 2	160610_Abs Quant/2nd Derivative Max for New Subset 2	160610_1 603 054_Abs Quant/2nd Derivative Max for New Subset 2	160610_1603054_8_Abs Quant/2nd Derivative Max for New Subset 2	A8	55	NA	NA		0	B8	55	NA	NA		0	C8	55	NA	NA		0	F8	36.1155509383327	NA	NA		0	G8	37.6139032833977	NA	NA		0	H8	30.5484123893994	NA	NA		0	T pos 10/24	E12	33.7359070400337	NA	NA		0	E11	55	NA
Abs Quant/2nd Derivative Max for New Subset 1	160414_Abs Quant/2nd Derivative Max for New Subset 1	160414_1 033 596_Abs Quant/2nd Derivative Max for New Subset 1	160414_1033596_7_Abs Quant/2nd Derivative Max for New Subset 1	A7	55	NA	NA		0	B7	55	NA	NA		0	C7	55	NA	NA		0	F7	35.6844494406235	NA	NA		0	G7	35.4360080905609	NA	NA		0	H7	19.0256564443743	NA	NA		0	T pos 10/7	E12	33.9576731399229	NA	NA		0	E11	55	NA
Abs Quant/2nd Derivative Max for New Subset 1	160920_Abs Quant/2nd Derivative Max for New Subset 1	160920_2 603 249_Abs Quant/2nd Derivative Max for New Subset 1	160920_2603249_2_Abs Quant/2nd Derivative Max for New Subset 1	A2	55	NA	NA		0	B2	55	NA	NA		0	C2	55	NA	NA		0	F2	35.6073797059045	NA	NA		0	G2	35.4182228750277	NA	NA		0	H2	19.2564314091587	NA	NA		0	T pos TPOS12/1	E12	31.9434015216614	NA	NA		0	E11	55	NA
Abs Quant/2nd Derivative Max for New Subset 1	160728_Abs Quant/2nd Derivative Max for New Subset 1	160728_2 090 501_Abs Quant/2nd Derivative Max for New Subset 1	160728_2090501_9_Abs Quant/2nd Derivative Max for New Subset 1	A9	55	NA	NA		0	B9	55	NA	NA		0	C9	55	NA	NA		0	F9	34.610913523763	NA	NA		0	G9	35.9095500580925	NA	NA		0	H9	19.1386814656387	NA	NA		0	T pos 11/12	E12	33.7214760486395	NA	NA		0	E11	55	NA
Abs Quant/2nd Derivative Max for New Subset 1	160729B_Abs Quant/2nd Derivative Max for New Subset 1	160729B_2 102 520_Abs Quant/2nd Derivative Max for New Subset 1	160729B_2102520_11_Abs Quant/2nd Derivative Max for New Subset 1	A11	55	NA	NA		0	B11	55	NA	NA		0	C11	55	NA	NA		0	F11	35.1382331245254	NA	NA		0	G11	33.0231444412262	NA	NA		0	H11	25.9674513782673	NA	NA		0	T pos 11/14	E12	33.987204321226	NA	NA		0	E11	55	NA
Abs Quant/2nd Derivative Max for New Subset 1	160307_Abs Quant/2nd Derivative Max for New Subset 1	160307_620 793_Abs Quant/2nd Derivative Max for New Subset 1	160307_620793_8_Abs Quant/2nd Derivative Max for New Subset 1	A8	55	NA	NA		0	B8	55	NA	NA		0	C8	55	NA	NA		0	F8	36.2468238108777	NA	NA		0	G8	35.2799444352975	NA	NA		0	H8	20.7547681887418	NA	NA		0	T pos 9/18	E12	32.8685368471503	NA	NA		0	E11	55	NA
Abs Quant/2nd Derivative Max for New Subset 1	161012_Abs Quant/2nd Derivative Max for New Subset 1	161012_2 841 918_Abs Quant/2nd Derivative Max for New Subset 1	161012_2841918_2_Abs Quant/2nd Derivative Max for New Subset 1	A2	55	NA	NA		0	B2	55	NA	NA		0	C2	55	NA	NA		0	F2	37.2866916193356	NA	NA		0	G2	35.2404297569981	NA	NA		0	H2	32.0233383816238	NA	NA		0	T pos TPOS12/9	E12	34.6161099825798	NA	NA		0	E11	55	NA
Abs Quant/2nd Derivative Max for New Subset 1	160608_Abs Quant/2nd Derivative Max for New Subset 1	160608_1 593 110_Abs Quant/2nd Derivative Max for New Subset 1	160608_1593110_12_Abs Quant/2nd Derivative Max for New Subset 1	A12	55	NA	NA		0	B12	55	NA	NA		0	C12	55	NA	NA		0	F12	35.6374030098033	NA	NA		0	G12	34.5306063898803	NA	NA		0	H12	19.8153891778707	NA	NA		0	T pos 10/24	E12	33.8125284485589	NA	NA		0	E11	55	NA
Abs Quant/2nd Derivative Max for New Subset 1	160325B_Abs Quant/2nd Derivative Max for New Subset 1	160325B_840 670_Abs Quant/2nd Derivative Max for New Subset 1	160325B_840670_4_Abs Quant/2nd Derivative Max for New Subset 1	A4	55	NA	NA		0	B4	55	NA	NA		0	C4	55	NA	NA		0	F4	34.8784478023311	NA	NA		0	G4	37.7235996796612	NA	NA		0	H4	18.7902956703135	NA	NA		0	T pos 9/27	E12	34.5355336951005	NA	NA		0	E11	55	NA
Abs Quant/2nd Derivative Max for New Subset 1	161115_Abs Quant/2nd Derivative Max for New Subset 1	161115_3 153 401_Abs Quant/2nd Derivative Max for New Subset 1	161115_3153401_3_Abs Quant/2nd Derivative Max for New Subset 1	A3	55	NA	NA		0	B3	55	NA	NA		0	C3	55	NA	NA		0	F3	35.6276965479823	NA	NA		0	G3	36.125655210334	NA	NA		0	H3	21.7429415536661	NA	NA		0	T pos TPOS12/18	E12	34.1274089090794	NA	NA		0	E11	55	NA
Abs Quant/2nd Derivative Max for New Subset 1	160115_Abs Quant/2nd Derivative Max for New Subset 1	160115_112 206_Abs Quant/2nd Derivative Max for New Subset 1	160115_112206_5_Abs Quant/2nd Derivative Max for New Subset 1	A5	55	NA	NA		0	B5	55	NA	NA		0	C5	55	NA	NA		0	F5	35.0221854132242	NA	NA		0	G5	34.1628690023403	NA	NA		0	H5	21.089715170084	NA	NA		0	T pos 8/24	E12	33.2076363191621	NA	NA		0	E11	55	NA
Abs Quant/2nd Derivative Max for New Subset 1	160524_Abs Quant/2nd Derivative Max for New Subset 1	160524_1 412 155_Abs Quant/2nd Derivative Max for New Subset 1	160524_1412155_11_Abs Quant/2nd Derivative Max for New Subset 1	A11	55	NA	NA		0	B11	55	NA	NA		0	C11	55	NA	NA		0	F11	37.3093834218478	NA	NA		0	G11	39.1334969548226	NA	NA		0	H11	17.2802944003751	NA	NA		0	T pos 10/19	E12	33.5331367853599	NA	NA		0	E11	55	NA
Abs Quant/2nd Derivative Max for New Subset 1	161118_Abs Quant/2nd Derivative Max for New Subset 1	161118_3 200 854_Abs Quant/2nd Derivative Max for New Subset 1	161118_3200854_2_Abs Quant/2nd Derivative Max for New Subset 1	A2	55	NA	NA		0	B2	55	NA	NA		0	C2	55	NA	NA		0	F2	36.7043015821046	NA	NA		0	G2	35.4934859829096	NA	NA		0	H2	23.2143545821133	NA	NA		0	T pos TPOS12/19	E12	33.0138061065471	NA	NA		0	E11	55	NA
Abs Quant/2nd Derivative Max for New Subset 1	160726_Abs Quant/2nd Derivative Max for New Subset 1	160726_2 072 175_Abs Quant/2nd Derivative Max for New Subset 1	160726_2072175_9_Abs Quant/2nd Derivative Max for New Subset 1	A9	55	NA	NA		0	B9	55	NA	NA		0	C9	55	NA	NA		0	F9	37.9953546899597	NA	NA		0	G9	36.2279076633625	NA	NA		0	H9	19.6876883598609	NA	NA		0	T pos 11/12	E12	32.0988184317794	NA	NA		0	E11	55	NA
Abs Quant/2nd Derivative Max for New Subset 1	160321_Abs Quant/2nd Derivative Max for New Subset 1	160321_771 654_Abs Quant/2nd Derivative Max for New Subset 1	160321_771654_1_Abs Quant/2nd Derivative Max for New Subset 1	A1	55	NA	NA		0	B1	55	NA	NA		0	C1	55	NA	NA		0	F1	36.1010195945029	NA	NA		0	G1	37.456964736542	NA	NA		0	H1	17.4799346681341	NA	NA		0	T pos 9/26	E12	33.9918313493258	NA	NA		0	E11	55	NA
Abs Quant/2nd Derivative Max for New Subset 1	160511_Abs Quant/2nd Derivative Max for New Subset 1	160511_1 303 231_Abs Quant/2nd Derivative Max for New Subset 1	160511_1303231_2_Abs Quant/2nd Derivative Max for New Subset 1	A2	55	NA	NA		0	B2	55	NA	NA		0	C2	55	NA	NA		0	F2	36.4876441333168	NA	NA		0	G2	36.0778873740579	NA	NA		0	H2	22.9307293162643	NA	NA		0	T pos 10/15	E12	33.648612769961	NA	NA		0	E11	55	NA
Abs Quant/2nd Derivative Max for New Subset 1	160518_Abs Quant/2nd Derivative Max for New Subset 1	160518_1 381 622_Abs Quant/2nd Derivative Max for New Subset 1	160518_1381622_8_Abs Quant/2nd Derivative Max for New Subset 1	A8	55	NA	NA		0	B8	55	NA	NA		0	C8	55	NA	NA		0	F8	34.9926710838859	NA	NA		0	G8	34.0984732036139	NA	NA		0	H8	21.3263309594477	NA	NA		0	T pos 10/17	E12	34.2857945529721	NA	NA		0	E11	55	NA
Abs Quant/2nd Derivative Max for New Subset 1	160217_Abs Quant/2nd Derivative Max for New Subset 1	160217_462 247_Abs Quant/2nd Derivative Max for New Subset 1	160217_462247_4_Abs Quant/2nd Derivative Max for New Subset 1	A4	55	NA	NA		0	B4	55	NA	NA		0	C4	55	NA	NA		0	F4	34.2594853943988	NA	NA		0	G4	34.864880793358	NA	NA		0	H4	20.8315871813128	NA	NA		0	T pos 9/9	E12	32.6248846076303	NA	NA		0	E11	55	NA
Abs Quant/2nd Derivative Max for New Subset 1	160407_Abs Quant/2nd Derivative Max for New Subset 1	160407_963 231_Abs Quant/2nd Derivative Max for New Subset 1	160407_963231_6_Abs Quant/2nd Derivative Max for New Subset 1	A6	55	NA	NA		0	B6	55	NA	NA		0	C6	55	NA	NA		0	F6	33.8153229456164	NA	NA		0	G6	34.6376855689845	NA	NA		0	H6	21.5427701394017	NA	NA		0	T pos 10/4	E12	33.8581551216228	NA	NA		0	E11	55	NA
Abs Quant/2nd Derivative Max for New Subset 1	160629_Abs Quant/2nd Derivative Max for New Subset 1	160629_1 792 057_Abs Quant/2nd Derivative Max for New Subset 1	160629_1792057_10_Abs Quant/2nd Derivative Max for New Subset 1	A10	55	NA	NA		0	B10	55	NA	NA		0	C10	55	NA	NA		0	F10	33.159777494296	NA	NA		0	G10	35.6408396631309	NA	NA		0	H10	18.5156595844167	NA	NA		0	T pos 11/2	E12	33.0076647901065	NA	NA		0	E11	55	NA
Abs Quant/2nd Derivative Max for New Subset 1	160426_Abs Quant/2nd Derivative Max for New Subset 1	160426_1 161 920_Abs Quant/2nd Derivative Max for New Subset 1	160426_1161920_6_Abs Quant/2nd Derivative Max for New Subset 1	A6	55	NA	NA		0	B6	55	NA	NA		0	C6	55	NA	NA		0	F6	34.1482406421215	NA	NA		0	G6	35.0973390823545	NA	NA		0	H6	23.0517964708435	NA	NA		0	T pos 10/11	E12	32.615601567074	NA	NA		0	E11	55	NA
Abs Quant/2nd Derivative Max for New Subset 1	160303_Abs Quant/2nd Derivative Max for New Subset 1	160303_612 087_Abs Quant/2nd Derivative Max for New Subset 1	160303_612087_9_Abs Quant/2nd Derivative Max for New Subset 1	A9	55	NA	NA		0	B9	55	NA	NA		0	C9	55	NA	NA		0	F9	35.1228440428297	NA	NA		0	G9	36.5239134472612	NA	NA		0	H9	20.3591232755605	NA	NA		0	T pos 9/17	E12	32.9197755351734	NA	NA		0	E11	55	NA
Abs Quant/2nd Derivative Max for New Subset 1	160920_Abs Quant/2nd Derivative Max for New Subset 1	160920_2 630 805_Abs Quant/2nd Derivative Max for New Subset 1	160920_2630805_4_Abs Quant/2nd Derivative Max for New Subset 1	A4	55	NA	NA		0	B4	55	NA	NA		0	C4	55	NA	NA		0	F4	34.5788245852663	NA	NA		0	G4	33.2819278684124	NA	NA		0	H4	23.0346742326274	NA	NA		0	T pos TPOS12/1	E12	31.9434015216614	NA	NA		0	E11	55	NA
Abs Quant/2nd Derivative Max for New Subset 1	160128_Abs Quant/2nd Derivative Max for New Subset 1	160128_260 826_Abs Quant/2nd Derivative Max for New Subset 1	160128_260826_8_Abs Quant/2nd Derivative Max for New Subset 1	A8	55	NA	NA		0	B8	55	NA	NA		0	C8	55	NA	NA		0	F8	35.6280593430778	NA	NA		0	G8	36.1858328620617	NA	NA		0	H8	19.8689222613198	NA	NA		0	T pos 9/1	E12	32.5728073752205	NA	NA		0	E11	55	NA
Abs Quant/2nd Derivative Max for New Subset 1	161011_Abs Quant/2nd Derivative Max for New Subset 1	161011_2 840 744_Abs Quant/2nd Derivative Max for New Subset 1	161011_2840744_7_Abs Quant/2nd Derivative Max for New Subset 1	A7	55	NA	NA		0	B7	55	NA	NA		0	C7	55	NA	NA		0	F7	33.6452264063922	NA	NA		0	G7	35.5231502863731	NA	NA		0	H7	23.6368572680796	NA	NA		0	T pos TPOS12/8	E12	32.3014326797129	NA	NA		0	E11	55	NA
Abs Quant/2nd Derivative Max for New Subset 1	160810_Abs Quant/2nd Derivative Max for New Subset 1	160810_2 212 004_Abs Quant/2nd Derivative Max for New Subset 1	160810_2212004_9_Abs Quant/2nd Derivative Max for New Subset 1	A9	55	NA	NA		0	B9	55	NA	NA		0	C9	55	NA	NA		0	F9	34.0372938012669	NA	NA		0	G9	35.4975592279836	NA	NA		0	H9	19.3099895524662	NA	NA		0	T pos 11/17	E12	33.5379451120649	NA	NA		0	E11	55	NA
Abs Quant/2nd Derivative Max for New Subset 1	160503_Abs Quant/2nd Derivative Max for New Subset 1	160503_1 232 352_Abs Quant/2nd Derivative Max for New Subset 1	160503_1232352_5_Abs Quant/2nd Derivative Max for New Subset 1	A5	55	NA	NA		0	B5	55	NA	NA		0	C5	55	NA	NA		0	F5	34.7758620891399	NA	NA		0	G5	35.2442593477865	NA	NA		0	H5	18.8625486629949	NA	NA		0	T pos 10/13	E12	32.9287145267099	NA	NA		0	E11	55	NA
Abs Quant/2nd Derivative Max for New Subset 1	160311_Abs Quant/2nd Derivative Max for New Subset 1	160311_683 565_Abs Quant/2nd Derivative Max for New Subset 1	160311_683565_8_Abs Quant/2nd Derivative Max for New Subset 1	A8	55	NA	NA		0	B8	55	NA	NA		0	C8	55	NA	NA		0	F8	34.0074190866147	NA	NA		0	G8	34.0482699459131	NA	NA		0	H8	27.589243540396	NA	NA		0	T pos 9/22	E12	32.1640227091596	NA	NA		0	E11	55	NA
Abs Quant/2nd Derivative Max for New Subset 1	160818_Abs Quant/2nd Derivative Max for New Subset 1	160818_2 292 493_Abs Quant/2nd Derivative Max for New Subset 1	160818_2292493_8_Abs Quant/2nd Derivative Max for New Subset 1	A8	55	NA	NA		0	B8	55	NA	NA		0	C8	55	NA	NA		0	F8	34.8619440497696	NA	NA		0	G8	35.194292484183	NA	NA		0	H8	21.8411834255815	NA	NA		0	T pos 11/19	E12	33.2785942469765	NA	NA		0	E11	55	NA
Abs Quant/2nd Derivative Max for New Subset 1	160526_Abs Quant/2nd Derivative Max for New Subset 1	160526_1 453 296_Abs Quant/2nd Derivative Max for New Subset 1	160526_1453296_10_Abs Quant/2nd Derivative Max for New Subset 1	A10	55	NA	NA		0	B10	55	NA	NA		0	C10	55	NA	NA		0	F10	35.8041928202542	NA	NA		0	G10	35.6984876170886	NA	NA		0	H10	20.3245828336812	NA	NA		0	T pos 10/21	E12	32.7767995982454	NA	NA		0	E11	55	NA
Abs Quant/2nd Derivative Max for New Subset 1	161109_Abs Quant/2nd Derivative Max for New Subset 1	161109_3 123 520_Abs Quant/2nd Derivative Max for New Subset 1	161109_3123520_8_Abs Quant/2nd Derivative Max for New Subset 1	A8	55	NA	NA		0	B8	55	NA	NA		0	C8	55	NA	NA		0	F8	35.7250165514097	NA	NA		0	G8	36.4311510410588	NA	NA		0	H8	19.2569978436904	NA	NA		0	T pos TPOS12/16	E12	33.4150948318696	NA	NA		0	E11	55	NA
Abs Quant/2nd Derivative Max for New Subset 1	160122bis_Abs Quant/2nd Derivative Max for New Subset 1	160122bis_193 563_Abs Quant/2nd Derivative Max for New Subset 1	160122bis_193563_6_Abs Quant/2nd Derivative Max for New Subset 1	A6	55	NA	NA		0	B6	55	NA	NA		0	C6	55	NA	NA		0	F6	34.7621496656608	NA	NA		0	G6	33.7704426944444	NA	NA		0	H6	19.4241981203159	NA	NA		0	T pos 8/28	E12	33.9325555864533	NA	NA		0	E11	55	NA
Abs Quant/2nd Derivative Max for New Subset 1	160725_Abs Quant/2nd Derivative Max for New Subset 1	160725_2 032 736_Abs Quant/2nd Derivative Max for New Subset 1	160725_2032736_8_Abs Quant/2nd Derivative Max for New Subset 1	A8	55	NA	NA		0	B8	55	NA	NA		0	C8	55	NA	NA		0	F8	35.7759669304254	NA	NA		0	G8	34.9254351576451	NA	NA		0	H8	20.937245662684	NA	NA		0	T pos 11/11	E12	33.5221888148282	NA	NA		0	E11	55	NA
Abs Quant/2nd Derivative Max for New Subset 1	160510_Abs Quant/2nd Derivative Max for New Subset 1	160510_1 301 634_Abs Quant/2nd Derivative Max for New Subset 1	160510_1301634_7_Abs Quant/2nd Derivative Max for New Subset 1	A7	55	NA	NA		0	B7	55	NA	NA		0	C7	55	NA	NA		0	F7	33.812453126304	NA	NA		0	G7	34.9085044089796	NA	NA		0	H7	20.1773707806311	NA	NA		0	T pos 10/15	E12	32.3445912961035	NA	NA		0	E11	55	NA
Abs Quant/2nd Derivative Max for New Subset 1	161103_Abs Quant/2nd Derivative Max for New Subset 1	161103_3 050 819_Abs Quant/2nd Derivative Max for New Subset 1	161103_3050819_5_Abs Quant/2nd Derivative Max for New Subset 1	A5	55	NA	NA		0	B5	55	NA	NA		0	C5	55	NA	NA		0	F5	37.4727289786989	NA	NA		0	G5	38.0899008794155	NA	NA		0	H5	20.5812924160709	NA	NA		0	T pos TPOS12/14	E12	33.768614572662	NA	NA		0	E11	55	NA
Abs Quant/2nd Derivative Max for New Subset 1	161214_Abs Quant/2nd Derivative Max for New Subset 1	161214_3 472 545_Abs Quant/2nd Derivative Max for New Subset 1	161214_3472545_6_Abs Quant/2nd Derivative Max for New Subset 1	A6	55	NA	NA		0	B6	55	NA	NA		0	C6	55	NA	NA		0	F6	34.3045679410381	NA	NA		0	G6	35.6895086692354	NA	NA		0	H6	24.4136238352822	NA	NA		0	T pos TPOS12/25	E12	34.1250920101508	NA	NA		0	E11	55	NA
Abs Quant/2nd Derivative Max for New Subset 1	160908_Abs Quant/2nd Derivative Max for New Subset 1	160908_2 502 095_Abs Quant/2nd Derivative Max for New Subset 1	160908_2502095_10_Abs Quant/2nd Derivative Max for New Subset 1	A10	55	NA	NA		0	B10	55	NA	NA		0	C10	55	NA	NA		0	F10	34.2570361176356	NA	NA		0	G10	34.8251823551181	NA	NA		0	H10	24.3399921505072	NA	NA		0	T pos TPOS11/26	E12	33.5987308011448	NA	NA		0	E11	55	NA
Abs Quant/2nd Derivative Max for New Subset 1	160923_Abs Quant/2nd Derivative Max for New Subset 1	160923_2 650 732_Abs Quant/2nd Derivative Max for New Subset 1	160923_2650732_8_Abs Quant/2nd Derivative Max for New Subset 1	A8	55	NA	NA		0	B8	55	NA	NA		0	C8	55	NA	NA		0	F8	34.8623300272212	NA	NA		0	G8	34.6020208377229	NA	NA		0	H8	20.3184966375854	NA	NA		0	T pos TPOS12/2	E12	34.5839875723987	NA	NA		0	E11	55	NA
Abs Quant/2nd Derivative Max for New Subset 1	161123_Abs Quant/2nd Derivative Max for New Subset 1	161123_3 261 022_Abs Quant/2nd Derivative Max for New Subset 1	161123_3261022_3_Abs Quant/2nd Derivative Max for New Subset 1	A3	55	NA	NA		0	B3	55	NA	NA		0	C3	55	NA	NA		0	F3	35.0400872632911	NA	NA		0	G3	35.8557926789073	NA	NA		0	H3	31.2555077788459	NA	NA		0	T pos TPOS12/19	E12	33.5304944412278	NA	NA		0	E11	55	NA
Abs Quant/2nd Derivative Max for New Subset 1	160627_Abs Quant/2nd Derivative Max for New Subset 1	160627_1 762 030_Abs Quant/2nd Derivative Max for New Subset 1	160627_1762030_12_Abs Quant/2nd Derivative Max for New Subset 1	A12	55	NA	NA		0	B12	55	NA	NA		0	C12	55	NA	NA		0	F12	37.8797654437081	NA	NA		0	G12	33.991425433	NA	NA		0	H12	21.4181052676991	NA	NA		0	T pos 11/1	E12	33.529695196829	NA	NA		0	E11	55	NA
Abs Quant/2nd Derivative Max for New Subset 1	160317_Abs Quant/2nd Derivative Max for New Subset 1	160317_743 798_Abs Quant/2nd Derivative Max for New Subset 1	160317_743798_8_Abs Quant/2nd Derivative Max for New Subset 1	A8	55	NA	NA		0	B8	55	NA	NA		0	C8	55	NA	NA		0	F8	35.2670467948514	NA	NA		0	G8	35.7745683842944	NA	NA		0	H8	21.8033749135468	NA	NA		0	T pos 9/25	E12	32.9485949734019	NA	NA		0	E11	55	NA
Abs Quant/2nd Derivative Max for New Subset 1	160801_Abs Quant/2nd Derivative Max for New Subset 1	160801_2 101 203_Abs Quant/2nd Derivative Max for New Subset 1	160801_2101203_1_Abs Quant/2nd Derivative Max for New Subset 1	A1	55	NA	NA		0	B1	55	NA	NA		0	C1	55	NA	NA		0	F1	34.5541816840103	NA	NA		0	G1	36.1402107424424	NA	NA		0	H1	17.7361390726602	NA	NA		0	T pos 11/14	E12	32.7233287473365	NA	NA		0	E11	55	NA
Abs Quant/2nd Derivative Max for New Subset 1	160427_Abs Quant/2nd Derivative Max for New Subset 1	160427_1 162 454_Abs Quant/2nd Derivative Max for New Subset 1	160427_1162454_3_Abs Quant/2nd Derivative Max for New Subset 1	A3	55	NA	NA		0	B3	55	NA	NA		0	C3	55	NA	NA		0	F3	36.7339405449116	NA	NA		0	G3	36.9069927685062	NA	NA		0	H3	28.7114996321341	NA	NA		0	T pos 10/11	E12	32.9681414241551	NA	NA		0	E11	55	NA
Abs Quant/2nd Derivative Max for New Subset 1	160922_Abs Quant/2nd Derivative Max for New Subset 1	160922_2 642 812_Abs Quant/2nd Derivative Max for New Subset 1	160922_2642812_11_Abs Quant/2nd Derivative Max for New Subset 1	A11	55	NA	NA		0	B11	55	NA	NA		0	C11	55	NA	NA		0	F11	35.592494876146	NA	NA		0	G11	36.7494945299542	NA	NA		0	H11	21.6656832430932	NA	NA		0	T pos TPOS12/2	E12	32.6474939496168	NA	NA		0	E11	55	NA
Abs Quant/2nd Derivative Max for New Subset 1	160621_Abs Quant/2nd Derivative Max for New Subset 1	160621_1 720 665_Abs Quant/2nd Derivative Max for New Subset 1	160621_1720665_7_Abs Quant/2nd Derivative Max for New Subset 1	A7	55	NA	NA		0	B7	55	NA	NA		0	C7	55	NA	NA		0	F7	38.4456500492608	NA	NA		0	G7	37.9098008507814	NA	NA		0	H7	18.2730889784091	NA	NA		0	T pos 10/28	E12	32.905211405676	NA	NA		0	E11	55	NA
Abs Quant/2nd Derivative Max for New Subset 1	160121_Abs Quant/2nd Derivative Max for New Subset 1	160121_183 457_Abs Quant/2nd Derivative Max for New Subset 1	160121_183457_10_Abs Quant/2nd Derivative Max for New Subset 1	A10	55	NA	NA		0	B10	55	NA	NA		0	C10	55	NA	NA		0	F10	36.4531406983336	NA	NA		0	G10	37.6336586473412	NA	NA		0	H10	19.8394151325563	NA	NA		0	T pos 8/27	E12	33.5003150635169	NA	NA		0	E11	55	NA
Abs Quant/2nd Derivative Max for New Subset 1	160608_Abs Quant/2nd Derivative Max for New Subset 1	160608_1 590 690_Abs Quant/2nd Derivative Max for New Subset 1	160608_1590690_8_Abs Quant/2nd Derivative Max for New Subset 1	A8	55	NA	NA		0	B8	55	NA	NA		0	C8	55	NA	NA		0	F8	33.721197255113	NA	NA		0	G8	34.2251646542028	NA	NA		0	H8	21.2876141490203	NA	NA		0	T pos 10/24	E12	33.8125284485589	NA	NA		0	E11	55	NA
Abs Quant/2nd Derivative Max for New Subset 1	160126_Abs Quant/2nd Derivative Max for New Subset 1	160126_230 792_Abs Quant/2nd Derivative Max for New Subset 1	160126_230792_11_Abs Quant/2nd Derivative Max for New Subset 1	A11	55	NA	NA		0	B11	55	NA	NA		0	C11	55	NA	NA		0	F11	36.4268303250227	NA	NA		0	G11	34.965923709777	NA	NA		0	H11	31.3199419367507	NA	NA		0	T pos 9/1	E12	32.6453103301359	NA	NA		0	E11	55	NA
Abs Quant/2nd Derivative Max for New Subset 1	161011_Abs Quant/2nd Derivative Max for New Subset 1	161011_2 810 600_Abs Quant/2nd Derivative Max for New Subset 1	161011_2810600_1_Abs Quant/2nd Derivative Max for New Subset 1	A1	55	NA	NA		0	B1	55	NA	NA		0	C1	55	NA	NA		0	F1	33.6382891938193	NA	NA		0	G1	34.9093437697145	NA	NA		0	H1	22.6763358718162	NA	NA		0	T pos TPOS12/8	E12	32.3014326797129	NA	NA		0	E11	55	NA
Abs Quant/2nd Derivative Max for New Subset 1	160905_Abs Quant/2nd Derivative Max for New Subset 1	160905_2 452 818_Abs Quant/2nd Derivative Max for New Subset 1	160905_2452818_10_Abs Quant/2nd Derivative Max for New Subset 1	A10	55	NA	NA		0	B10	55	NA	NA		0	C10	55	NA	NA		0	F10	34.9184614875414	NA	NA		0	G10	33.0434394100862	NA	NA		0	H10	20.9309939154618	NA	NA		0	T pos 11/25	E12	32.1684047469955	NA	NA		0	E11	55	NA
Abs Quant/2nd Derivative Max for New Subset 1	160428-b_Abs Quant/2nd Derivative Max for New Subset 1	160428-b_1 173 328_Abs Quant/2nd Derivative Max for New Subset 1	160428-b_1173328_8_Abs Quant/2nd Derivative Max for New Subset 1	A8	55	NA	NA		0	B8	55	NA	NA		0	C8	55	NA	NA		0	F8	33.7996124826322	NA	NA		0	G8	34.2285813028757	NA	NA		0	H8	28.064345695069	NA	NA		0	T pos 10/12	E12	32.5265927896094	NA	NA		0	E11	55	NA
Abs Quant/2nd Derivative Max for New Subset 1	160615_Abs Quant/2nd Derivative Max for New Subset 1	160615_1 652 454_Abs Quant/2nd Derivative Max for New Subset 1	160615_1652454_8_Abs Quant/2nd Derivative Max for New Subset 1	A8	55	NA	NA		0	B8	55	NA	NA		0	C8	55	NA	NA		0	F8	35.9558356991936	NA	NA		0	G8	33.9627169182791	NA	NA		0	H8	25.0750965354133	NA	NA		0	T pos 10/26	E12	32.8091720042222	NA	NA		0	E11	55	NA
Abs Quant/2nd Derivative Max for New Subset 1	160425_Abs Quant/2nd Derivative Max for New Subset 1	160425_1 133 188_Abs Quant/2nd Derivative Max for New Subset 1	160425_1133188_3_Abs Quant/2nd Derivative Max for New Subset 1	A3	28.8547403117103	NA	NA		0	B3	29.0123006375283	NA	NA		0	C3	29.2604208852186	NA	NA		0	F3	29.2648163140801	NA	NA		0	G3	29.0611413600396	NA	NA		0	H3	25.5779592272616	NA	NA		0	T pos 10/10	E12	33.656668984447	NA	NA		0	E11	55	NA
Abs Quant/2nd Derivative Max for New Subset 1	160127_Abs Quant/2nd Derivative Max for New Subset 1	160127_251 820_Abs Quant/2nd Derivative Max for New Subset 1	160127_251820_4_Abs Quant/2nd Derivative Max for New Subset 1	A4	55	NA	NA		0	B4	55	NA	NA		0	C4	55	NA	NA		0	F4	35.4928286687839	NA	NA		0	G4	34.6346943828975	NA	NA		0	H4	27.4430923076617	NA	NA		0	T pos 9/1	E12	33.5021499196339	NA	NA		0	E11	55	NA
Abs Quant/2nd Derivative Max for New Subset 1	160705_Abs Quant/2nd Derivative Max for New Subset 1	160705_1 860 735_Abs Quant/2nd Derivative Max for New Subset 1	160705_1860735_3_Abs Quant/2nd Derivative Max for New Subset 1	A3	55	NA	NA		0	B3	55	NA	NA		0	C3	55	NA	NA		0	F3	34.7878214026985	NA	NA		0	G3	36.6468483177178	NA	NA		0	H3	24.8409745774951	NA	NA		0	T pos 11/5	E12	32.4758776339884	NA	NA		0	E11	55	NA
Abs Quant/2nd Derivative Max for New Subset 1	160106_Abs Quant/2nd Derivative Max for New Subset 1	160106_3 642 529_Abs Quant/2nd Derivative Max for New Subset 1	160106_3642529_10_Abs Quant/2nd Derivative Max for New Subset 1	A10	55	NA	NA		0	B10	55	NA	NA		0	C10	55	NA	NA		0	F10	34.8061086258777	NA	NA		0	G10	34.0942016924357	NA	NA		0	H10	21.5069596910644	NA	NA		0	T pos 8/19	E12	33.7913681312159	NA	NA		0	E11	55	NA
Abs Quant/2nd Derivative Max for New Subset 1	160316_Abs Quant/2nd Derivative Max for New Subset 1	160316_742 292_Abs Quant/2nd Derivative Max for New Subset 1	160316_742292_6_Abs Quant/2nd Derivative Max for New Subset 1	A6	55	NA	NA		0	B6	55	NA	NA		0	C6	55	NA	NA		0	F6	35.2559467281091	NA	NA		0	G6	34.6720473870008	NA	NA		0	H6	20.2507749296642	NA	NA		0	T pos 9/24	E12	33.0725952693577	NA	NA		0	E11	55	NA
Abs Quant/2nd Derivative Max for New Subset 1	160307_Abs Quant/2nd Derivative Max for New Subset 1	160307_620 539_Abs Quant/2nd Derivative Max for New Subset 1	160307_620539_7_Abs Quant/2nd Derivative Max for New Subset 1	A7	55	NA	NA		0	B7	55	NA	NA		0	C7	55	NA	NA		0	F7	33.8205165170347	NA	NA		0	G7	34.8345483000459	NA	NA		0	H7	29.3060726259918	NA	NA		0	T pos 9/18	E12	32.8685368471503	NA	NA		0	E11	55	NA
Abs Quant/2nd Derivative Max for New Subset 1	160627_Abs Quant/2nd Derivative Max for New Subset 1	160627_1 750 575_Abs Quant/2nd Derivative Max for New Subset 1	160627_1750575_5_Abs Quant/2nd Derivative Max for New Subset 1	A5	55	NA	NA		0	B5	55	NA	NA		0	C5	55	NA	NA		0	F5	36.1564123489239	NA	NA		0	G5	34.7018629323842	NA	NA		0	H5	24.9374517883634	NA	NA		0	T pos 11/1	E12	33.529695196829	NA	NA		0	E11	55	NA
Abs Quant/2nd Derivative Max for New Subset 1	160421_Abs Quant/2nd Derivative Max for New Subset 1	160421_1 103 413_Abs Quant/2nd Derivative Max for New Subset 1	160421_1103413_3_Abs Quant/2nd Derivative Max for New Subset 1	A3	55	NA	NA		0	B3	55	NA	NA		0	C3	55	NA	NA		0	F3	34.7212109492067	NA	NA		0	G3	35.8030611445221	NA	NA		0	H3	18.7795580516905	NA	NA		0	T pos 10/9	E12	35.8043877097289	NA	NA		0	E11	55	NA
Abs Quant/2nd Derivative Max for New Subset 1	160415_Abs Quant/2nd Derivative Max for New Subset 1	160415_1 042 800_Abs Quant/2nd Derivative Max for New Subset 1	160415_1042800_1_Abs Quant/2nd Derivative Max for New Subset 1	A1	55	NA	NA		0	B1	55	NA	NA		0	C1	55	NA	NA		0	F1	55	NA	NA		0	G1	32.8613908151404	NA	NA		0	H1	20.6568189384301	NA	NA		0	T pos 10/7	E12	33.6165774363169	NA	NA		0	E11	55	NA
Abs Quant/2nd Derivative Max for New Subset 1	160401_Abs Quant/2nd Derivative Max for New Subset 1	160401_893 898_Abs Quant/2nd Derivative Max for New Subset 1	160401_893898_8_Abs Quant/2nd Derivative Max for New Subset 1	A8	55	NA	NA		0	B8	55	NA	NA		0	C8	55	NA	NA		0	F8	33.9202400019172	NA	NA		0	G8	34.819081752952	NA	NA		0	H8	18.6928200403495	NA	NA		0	T pos 10/2	E12	33.4203521498705	NA	NA		0	E11	55	NA
Abs Quant/2nd Derivative Max for New Subset 1	160908_Abs Quant/2nd Derivative Max for New Subset 1	160908_2 502 058_Abs Quant/2nd Derivative Max for New Subset 1	160908_2502058_7_Abs Quant/2nd Derivative Max for New Subset 1	A7	55	NA	NA		0	B7	55	NA	NA		0	C7	55	NA	NA		0	F7	34.3009722876744	NA	NA		0	G7	35.7772002256778	NA	NA		0	H7	19.1524106996849	NA	NA		0	T pos TPOS11/26	E12	33.5987308011448	NA	NA		0	E11	55	NA
Abs Quant/2nd Derivative Max for New Subset 1	161215_Abs Quant/2nd Derivative Max for New Subset 1	161215_3 482 202_Abs Quant/2nd Derivative Max for New Subset 1	161215_3482202_6_Abs Quant/2nd Derivative Max for New Subset 1	A6	55	NA	NA		0	B6	55	NA	NA		0	C6	55	NA	NA		0	F6	37.8934556485553	NA	NA		0	G6	37.1989998490418	NA	NA		0	H6	25.9373920529773	NA	NA		0	T pos TPOS12/26	E12	32.2212595877602	NA	NA		0	E11	55	NA
Abs Quant/2nd Derivative Max for New Subset 1	160721_Abs Quant/2nd Derivative Max for New Subset 1	160721_2 011 510_Abs Quant/2nd Derivative Max for New Subset 1	160721_2011510_5_Abs Quant/2nd Derivative Max for New Subset 1	A5	55	NA	NA		0	B5	55	NA	NA		0	C5	55	NA	NA		0	F5	34.6403330949995	NA	NA		0	G5	33.9266084502037	NA	NA		0	H5	24.5597627173579	NA	NA		0	T pos 11/10	E12	55	NA	NA		0	E11	55	NA
Abs Quant/2nd Derivative Max for New Subset 1	160725_Abs Quant/2nd Derivative Max for New Subset 1	160725_2 033 311_Abs Quant/2nd Derivative Max for New Subset 1	160725_2033311_10_Abs Quant/2nd Derivative Max for New Subset 1	A10	55	NA	NA		0	B10	55	NA	NA		0	C10	55	NA	NA		0	F10	36.7634523309325	NA	NA		0	G10	34.7848211060612	NA	NA		0	H10	21.0493829599863	NA	NA		0	T pos 11/11	E12	33.5221888148282	NA	NA		0	E11	55	NA
Abs Quant/2nd Derivative Max for New Subset 1	160107_Abs Quant/2nd Derivative Max for New Subset 1	160107_3 651 506_Abs Quant/2nd Derivative Max for New Subset 1	160107_3651506_3_Abs Quant/2nd Derivative Max for New Subset 1	A3	55	NA	NA		0	B3	55	NA	NA		0	C3	55	NA	NA		0	F3	38.4371466722605	NA	NA		0	G3	34.9592205763883	NA	NA		0	H3	18.5542088765618	NA	NA		0	T pos 8/20	E12	32.5071726130561	NA	NA		0	E11	55	NA
Abs Quant/2nd Derivative Max for New Subset 1	160614_Abs Quant/2nd Derivative Max for New Subset 1	160614_1 622 760_Abs Quant/2nd Derivative Max for New Subset 1	160614_1622760_4_Abs Quant/2nd Derivative Max for New Subset 1	A4	55	NA	NA		0	B4	55	NA	NA		0	C4	55	NA	NA		0	F4	35.4760813935906	NA	NA		0	G4	55	NA	NA		0	H4	28.1645026554568	NA	NA		0	T pos 10/26	E12	32.7498502136248	NA	NA		0	E11	55	NA
Abs Quant/2nd Derivative Max for New Subset 1	160420_Abs Quant/2nd Derivative Max for New Subset 1	160420_1 091 829_Abs Quant/2nd Derivative Max for New Subset 1	160420_1091829_2_Abs Quant/2nd Derivative Max for New Subset 1	A2	55	NA	NA		0	B2	55	NA	NA		0	C2	55	NA	NA		0	F2	35.0602958993327	NA	NA		0	G2	36.2090960209926	NA	NA		0	H2	23.6872057451009	NA	NA		0	T pos 10/9	E12	33.8077166136774	NA	NA		0	E11	55	NA
Abs Quant/2nd Derivative Max for New Subset 1	160915_Abs Quant/2nd Derivative Max for New Subset 1	160915_2 570 592_Abs Quant/2nd Derivative Max for New Subset 1	160915_2570592_8_Abs Quant/2nd Derivative Max for New Subset 1	A8	55	NA	NA		0	B8	55	NA	NA		0	C8	55	NA	NA		0	F8	33.0714597598824	NA	NA		0	G8	34.6948878519909	NA	NA		0	H8	21.2665630789652	NA	NA		0	T pos TPOS11/29	E12	32.1948284713061	NA	NA		0	E11	55	NA
Abs Quant/2nd Derivative Max for New Subset 1	160315_Abs Quant/2nd Derivative Max for New Subset 1	160315_712 803_Abs Quant/2nd Derivative Max for New Subset 1	160315_712803_11_Abs Quant/2nd Derivative Max for New Subset 1	A11	55	NA	NA		0	B11	55	NA	NA		0	C11	55	NA	NA		0	F11	34.7307528032103	NA	NA		0	G11	34.7983080530527	NA	NA		0	H11	21.8960261535944	NA	NA		0	T pos 9/23	E12	32.9773253412803	NA	NA		0	E11	55	NA
Abs Quant/2nd Derivative Max for New Subset 1	160826_Abs Quant/2nd Derivative Max for New Subset 1	160826_2 381 419_Abs Quant/2nd Derivative Max for New Subset 1	160826_2381419_12_Abs Quant/2nd Derivative Max for New Subset 1	A12	55	NA	NA		0	B12	55	NA	NA		0	C12	55	NA	NA		0	F12	35.059265848933	NA	NA		0	G12	33.8352984068113	NA	NA		0	H12	19.5247497836526	NA	NA		0	T pos 11/22	E12	33.3090402986011	NA	NA		0	E11	55	NA
Abs Quant/2nd Derivative Max for New Subset 1	161006_Abs Quant/2nd Derivative Max for New Subset 1	161006_2 773 795_Abs Quant/2nd Derivative Max for New Subset 1	161006_2773795_3_Abs Quant/2nd Derivative Max for New Subset 1	A3	55	NA	NA		0	B3	55	NA	NA		0	C3	55	NA	NA		0	F3	34.8910063058856	NA	NA		0	G3	36.5420404183966	NA	NA		0	H3	19.8079696063704	NA	NA		0	T pos TPOS12/6	E12	35.0948287160137	NA	NA		0	E11	55	NA
Abs Quant/2nd Derivative Max for New Subset 1	160729B_Abs Quant/2nd Derivative Max for New Subset 1	160729B_2 100 887_Abs Quant/2nd Derivative Max for New Subset 1	160729B_2100887_3_Abs Quant/2nd Derivative Max for New Subset 1	A3	55	NA	NA		0	B3	55	NA	NA		0	C3	55	NA	NA		0	F3	36.8201424111697	NA	NA		0	G3	35.8857602400954	NA	NA		0	H3	32.3372375207177	NA	NA		0	T pos 11/14	E12	33.987204321226	NA	NA		0	E11	55	NA
Abs Quant/2nd Derivative Max for New Subset 1	160818_Abs Quant/2nd Derivative Max for New Subset 1	160818_2 292 396_Abs Quant/2nd Derivative Max for New Subset 1	160818_2292396_3_Abs Quant/2nd Derivative Max for New Subset 1	A3	55	NA	NA		0	B3	55	NA	NA		0	C3	55	NA	NA		0	F3	34.2292870848818	NA	NA		0	G3	34.5061222370734	NA	NA		0	H3	16.8354975592328	NA	NA		0	T pos 11/19	E12	33.2785942469765	NA	NA		0	E11	55	NA
Abs Quant/2nd Derivative Max for New Subset 1	160909_Abs Quant/2nd Derivative Max for New Subset 1	160909_2 522 849_Abs Quant/2nd Derivative Max for New Subset 1	160909_2522849_11_Abs Quant/2nd Derivative Max for New Subset 1	A11	55	NA	NA		0	B11	55	NA	NA		0	C11	55	NA	NA		0	F11	35.061403965311	NA	NA		0	G11	31.1014359225468	NA	NA		0	H11	18.7051389414255	NA	NA		0	T pos TPOS11/27	E12	32.8092871041231	NA	NA		0	E11	55	NA
Abs Quant/2nd Derivative Max for New Subset 1	160209_Abs Quant/2nd Derivative Max for New Subset 1	160209_392 227_Abs Quant/2nd Derivative Max for New Subset 1	160209_392227_12_Abs Quant/2nd Derivative Max for New Subset 1	A12	55	NA	NA		0	B12	55	NA	NA		0	C12	55	NA	NA		0	F12	36.0254920585687	NA	NA		0	G12	34.5145804259332	NA	NA		0	H12	22.5647143520633	NA	NA		0	T pos 9/6	E12	32.9299935636495	NA	NA		0	E11	55	NA
Abs Quant/2nd Derivative Max for New Subset 1	160309_Abs Quant/2nd Derivative Max for New Subset 1	160309_672 137_Abs Quant/2nd Derivative Max for New Subset 1	160309_672137_8_Abs Quant/2nd Derivative Max for New Subset 1	A8	55	NA	NA		0	B8	55	NA	NA		0	C8	55	NA	NA		0	F8	34.6394166234185	NA	NA		0	G8	33.998536921531	NA	NA		0	H8	21.2613534081114	NA	NA		0	T pos 9/20	E12	31.9443264072098	NA	NA		0	E11	55	NA
Abs Quant/2nd Derivative Max for New Subset 1	161026_Abs Quant/2nd Derivative Max for New Subset 1	161026_2 991 562_Abs Quant/2nd Derivative Max for New Subset 1	161026_2991562_5_Abs Quant/2nd Derivative Max for New Subset 1	A5	55	NA	NA		0	B5	55	NA	NA		0	C5	55	NA	NA		0	F5	35.1808640822404	NA	NA		0	G5	35.5741816276767	NA	NA		0	H5	32.0450709306414	NA	NA		0	T pos TPOS12/13	E12	33.1140836332941	NA	NA		0	E11	55	NA
Abs Quant/2nd Derivative Max for New Subset 1	160913_Abs Quant/2nd Derivative Max for New Subset 1	160913_2 532 733_Abs Quant/2nd Derivative Max for New Subset 1	160913_2532733_10_Abs Quant/2nd Derivative Max for New Subset 1	A10	55	NA	NA		0	B10	55	NA	NA		0	C10	55	NA	NA		0	F10	34.6101930597351	NA	NA		0	G10	35.8878650155102	NA	NA		0	H10	19.9847330048081	NA	NA		0	T pos TPOS11/28	E12	32.8860265965264	NA	NA		0	E11	55	NA
Abs Quant/2nd Derivative Max for New Subset 1	160113_Abs Quant/2nd Derivative Max for New Subset 1	160113_73 090_Abs Quant/2nd Derivative Max for New Subset 1	160113_73090_6_Abs Quant/2nd Derivative Max for New Subset 1	A6	55	NA	NA		0	B6	55	NA	NA		0	C6	55	NA	NA		0	F6	33.9120206436166	NA	NA		0	G6	35.4769506454003	NA	NA		0	H6	20.9314874890779	NA	NA		0	T pos 8/23	E12	33.6680370868802	NA	NA		0	E11	55	NA
Abs Quant/2nd Derivative Max for New Subset 1	161007_Abs Quant/2nd Derivative Max for New Subset 1	161007_2 791 800_Abs Quant/2nd Derivative Max for New Subset 1	161007_2791800_5_Abs Quant/2nd Derivative Max for New Subset 1	A5	55	NA	NA		0	B5	55	NA	NA		0	C5	55	NA	NA		0	F5	35.0078580770678	NA	NA		0	G5	34.2089576181218	NA	NA		0	H5	20.3173895578379	NA	NA		0	T pos TPOS12/6	E12	33.0379068279861	NA	NA		0	E11	55	NA
Abs Quant/2nd Derivative Max for New Subset 1	160713_Abs Quant/2nd Derivative Max for New Subset 1	160713_1 931 959_Abs Quant/2nd Derivative Max for New Subset 1	160713_1931959_5_Abs Quant/2nd Derivative Max for New Subset 1	A5	55	NA	NA		0	B5	55	NA	NA		0	C5	55	NA	NA		0	F5	55	NA	NA		0	G5	34.6139586207989	NA	NA		0	H5	21.2647027857186	NA	NA		0	T pos 11/7	E12	32.496549023554	NA	NA		0	E11	55	NA
Abs Quant/2nd Derivative Max for New Subset 1	160420_Abs Quant/2nd Derivative Max for New Subset 1	160420_1 092 306_Abs Quant/2nd Derivative Max for New Subset 1	160420_1092306_5_Abs Quant/2nd Derivative Max for New Subset 1	A5	55	NA	NA		0	B5	55	NA	NA		0	C5	55	NA	NA		0	F5	36.1865436409959	NA	NA		0	G5	36.9563453570109	NA	NA		0	H5	29.8011751424303	NA	NA		0	T pos 10/9	E12	33.8077166136774	NA	NA		0	E11	55	NA
Abs Quant/2nd Derivative Max for New Subset 1	161124_Abs Quant/2nd Derivative Max for New Subset 1	161124_3 263 655_Abs Quant/2nd Derivative Max for New Subset 1	161124_3263655_5_Abs Quant/2nd Derivative Max for New Subset 1	A5	55	NA	NA		0	B5	55	NA	NA		0	C5	55	NA	NA		0	F5	35.5375390679861	NA	NA		0	G5	35.9236699720411	NA	NA		0	H5	23.2323769811914	NA	NA		0	T pos TPOS12/19	E12	33.8662610674869	NA	NA		0	E11	55	NA
Abs Quant/2nd Derivative Max for New Subset 1	161028_Abs Quant/2nd Derivative Max for New Subset 1	161028_3 010 537_Abs Quant/2nd Derivative Max for New Subset 1	161028_3010537_2_Abs Quant/2nd Derivative Max for New Subset 1	A2	55	NA	NA		0	B2	55	NA	NA		0	C2	55	NA	NA		0	F2	34.6083217426672	NA	NA		0	G2	36.7799352633435	NA	NA		0	H2	17.2957960082242	NA	NA		0	T pos TPOS12/14	E12	35.3150793256255	NA	NA		0	E11	55	NA
Abs Quant/2nd Derivative Max for New Subset 1	160224_Abs Quant/2nd Derivative Max for New Subset 1	160224_533 219_Abs Quant/2nd Derivative Max for New Subset 1	160224_533219_6_Abs Quant/2nd Derivative Max for New Subset 1	A6	55	NA	NA		0	B6	55	NA	NA		0	C6	55	NA	NA		0	F6	34.7864488209498	NA	NA		0	G6	55	NA	NA		0	H6	18.8582092828226	NA	NA		0	T pos 9/13	E12	37.6269910102937	NA	NA		0	E11	55	NA
Abs Quant/2nd Derivative Max for New Subset 1	160309_Abs Quant/2nd Derivative Max for New Subset 1	160309_672 395_Abs Quant/2nd Derivative Max for New Subset 1	160309_672395_10_Abs Quant/2nd Derivative Max for New Subset 1	A10	55	NA	NA		0	B10	55	NA	NA		0	C10	55	NA	NA		0	F10	35.4729671265831	NA	NA		0	G10	33.8921159122902	NA	NA		0	H10	24.0946743526211	NA	NA		0	T pos 9/20	E12	31.9443264072098	NA	NA		0	E11	55	NA
Abs Quant/2nd Derivative Max for New Subset 1	161124_Abs Quant/2nd Derivative Max for New Subset 1	161124_3 262 597_Abs Quant/2nd Derivative Max for New Subset 1	161124_3262597_1_Abs Quant/2nd Derivative Max for New Subset 1	A1	55	NA	NA		0	B1	55	NA	NA		0	C1	55	NA	NA		0	F1	39.5177311533539	NA	NA		0	G1	39.5470750445263	NA	NA		0	H1	17.5704651067226	NA	NA		0	T pos TPOS12/19	E12	33.8662610674869	NA	NA		0	E11	55	NA
Abs Quant/2nd Derivative Max for New Subset 1	160517_Abs Quant/2nd Derivative Max for New Subset 1	160517_1 341 670_Abs Quant/2nd Derivative Max for New Subset 1	160517_1341670_2_Abs Quant/2nd Derivative Max for New Subset 1	A2	55	NA	NA		0	B2	55	NA	NA		0	C2	55	NA	NA		0	F2	35.2495229346497	NA	NA		0	G2	35.51227957148	NA	NA		0	H2	17.8451876076321	NA	NA		0	T pos 10/17	E12	32.5939182887768	NA	NA		0	E11	55	NA
Abs Quant/2nd Derivative Max for New Subset 1	160329_Abs Quant/2nd Derivative Max for New Subset 1	160329_852 222_Abs Quant/2nd Derivative Max for New Subset 1	160329_852222_7_Abs Quant/2nd Derivative Max for New Subset 1	A7	55	NA	NA		0	B7	55	NA	NA		0	C7	55	NA	NA		0	F7	36.9479173169468	NA	NA		0	G7	36.8902323718926	NA	NA		0	H7	17.7067603912149	NA	NA		0	T pos 9/29	E12	37.1863123894109	NA	NA		0	E11	55	NA
Abs Quant/2nd Derivative Max for New Subset 3	160719_Abs Quant/2nd Derivative Max for New Subset 3	160719_2 001 528_Abs Quant/2nd Derivative Max for New Subset 3	160719_2001528_2_Abs Quant/2nd Derivative Max for New Subset 3	A2	55	NA	NA		0	B2	55	NA	NA		0	C2	55	NA	NA		0	F2	35.0396507219013	NA	NA		0	G2	35.2877926560327	NA	NA		0	H2	20.2222716828233	NA	NA		0	T pos 11/9	E12	34.6040835532266	NA	NA		0	E11	55	NA
Abs Quant/2nd Derivative Max for New Subset 1	160607_Abs Quant/2nd Derivative Max for New Subset 1	160607_1 581 857_Abs Quant/2nd Derivative Max for New Subset 1	160607_1581857_10_Abs Quant/2nd Derivative Max for New Subset 1	A10	55	NA	NA		0	B10	55	NA	NA		0	C10	55	NA	NA		0	F10	34.9286320470583	NA	NA		0	G10	37.4647917487037	NA	NA		0	H10	20.276594045006	NA	NA		0	T pos 10/24	E12	33.0651573749612	NA	NA		0	E11	55	NA
Abs Quant/2nd Derivative Max for New Subset 1	161006_Abs Quant/2nd Derivative Max for New Subset 1	161006_2 780 793_Abs Quant/2nd Derivative Max for New Subset 1	161006_2780793_6_Abs Quant/2nd Derivative Max for New Subset 1	A6	55	NA	NA		0	B6	55	NA	NA		0	C6	55	NA	NA		0	F6	34.7250990141514	NA	NA		0	G6	34.7772529505184	NA	NA		0	H6	22.8913369501237	NA	NA		0	T pos TPOS12/6	E12	35.0948287160137	NA	NA		0	E11	55	NA
Abs Quant/2nd Derivative Max for New Subset 1	160608_Abs Quant/2nd Derivative Max for New Subset 1	160608_1 593 104_Abs Quant/2nd Derivative Max for New Subset 1	160608_1593104_11_Abs Quant/2nd Derivative Max for New Subset 1	A11	55	NA	NA		0	B11	55	NA	NA		0	C11	55	NA	NA		0	F11	34.9531017651535	NA	NA		0	G11	35.5869703952549	NA	NA		0	H11	24.9510633141914	NA	NA		0	T pos 10/24	E12	33.8125284485589	NA	NA		0	E11	55	NA
Abs Quant/2nd Derivative Max for New Subset 1	160919_Abs Quant/2nd Derivative Max for New Subset 1	160919_2 591 240_Abs Quant/2nd Derivative Max for New Subset 1	160919_2591240_2_Abs Quant/2nd Derivative Max for New Subset 1	A2	55	NA	NA		0	B2	55	NA	NA		0	C2	55	NA	NA		0	F2	35.7349470849753	NA	NA		0	G2	36.4219456394133	NA	NA		0	H2	17.404326095951	NA	NA		0	T pos TPOS12/1	E12	34.0342412620405	NA	NA		0	E11	55	NA
Abs Quant/2nd Derivative Max for New Subset 1	160617_Abs Quant/2nd Derivative Max for New Subset 1	160617_1 682 299_Abs Quant/2nd Derivative Max for New Subset 1	160617_1682299_10_Abs Quant/2nd Derivative Max for New Subset 1	A10	55	NA	NA		0	B10	55	NA	NA		0	C10	55	NA	NA		0	F10	33.6790772690471	NA	NA		0	G10	35.0127358177471	NA	NA		0	H10	19.9408649343308	NA	NA		0	T pos 10/27	E12	34.486695055307	NA	NA		0	E11	55	NA
Abs Quant/2nd Derivative Max for New Subset 1	161220_Abs Quant/2nd Derivative Max for New Subset 1	161220_3 540 783_Abs Quant/2nd Derivative Max for New Subset 1	161220_3540783_10_Abs Quant/2nd Derivative Max for New Subset 1	A10	55	NA	NA		0	B10	55	NA	NA		0	C10	55	NA	NA		0	F10	36.2789276612644	NA	NA		0	G10	34.3017051824465	NA	NA		0	H10	20.7245721125048	NA	NA		0	T pos TPOS12/27	E12	34.0643117507155	NA	NA		0	E11	55	NA
Abs Quant/2nd Derivative Max for New Subset 1	160420_Abs Quant/2nd Derivative Max for New Subset 1	160420_1 091 844_Abs Quant/2nd Derivative Max for New Subset 1	160420_1091844_3_Abs Quant/2nd Derivative Max for New Subset 1	A3	55	NA	NA		0	B3	55	NA	NA		0	C3	55	NA	NA		0	F3	35.4338993598173	NA	NA		0	G3	34.8387723632792	NA	NA		0	H3	23.239413290709	NA	NA		0	T pos 10/9	E12	33.8077166136774	NA	NA		0	E11	55	NA
Abs Quant/2nd Derivative Max for New Subset 1	160104_Abs Quant/2nd Derivative Max for New Subset 1	160104_3 622 103_Abs Quant/2nd Derivative Max for New Subset 1	160104_3622103_3_Abs Quant/2nd Derivative Max for New Subset 1	A3	55	NA	NA		0	B3	55	NA	NA		0	C3	55	NA	NA		0	F3	35.8328998707525	NA	NA		0	G3	38.3116504834134	NA	NA		0	H3	19.8572649452528	NA	NA		0	T pos 8/18	E12	33.7854345941569	NA	NA		0	E11	55	NA
Abs Quant/2nd Derivative Max for New Subset 1	161115_Abs Quant/2nd Derivative Max for New Subset 1	161115_3 191 760_Abs Quant/2nd Derivative Max for New Subset 1	161115_3191760_7_Abs Quant/2nd Derivative Max for New Subset 1	A7	55	NA	NA		0	B7	55	NA	NA		0	C7	55	NA	NA		0	F7	35.6313360810989	NA	NA		0	G7	34.4795682797058	NA	NA		0	H7	20.5334025827243	NA	NA		0	T pos TPOS12/18	E12	34.1274089090794	NA	NA		0	E11	55	NA
Abs Quant/2nd Derivative Max for New Subset 1	160426_Abs Quant/2nd Derivative Max for New Subset 1	160426_1 161 960_Abs Quant/2nd Derivative Max for New Subset 1	160426_1161960_8_Abs Quant/2nd Derivative Max for New Subset 1	A8	55	NA	NA		0	B8	55	NA	NA		0	C8	55	NA	NA		0	F8	35.0090587232798	NA	NA		0	G8	33.337708098052	NA	NA		0	H8	32.9842909830709	NA	NA		0	T pos 10/11	E12	32.615601567074	NA	NA		0	E11	55	NA
Abs Quant/2nd Derivative Max for New Subset 1	161118_Abs Quant/2nd Derivative Max for New Subset 1	161118_3 213 414_Abs Quant/2nd Derivative Max for New Subset 1	161118_3213414_6_Abs Quant/2nd Derivative Max for New Subset 1	A6	55	NA	NA		0	B6	55	NA	NA		0	C6	55	NA	NA		0	F6	35.4731852963005	NA	NA		0	G6	35.0904679740136	NA	NA		0	H6	28.9274018645649	NA	NA		0	T pos TPOS12/19	E12	33.0138061065471	NA	NA		0	E11	55	NA
Abs Quant/2nd Derivative Max for New Subset 1	160621_Abs Quant/2nd Derivative Max for New Subset 1	160621_1 691 881_Abs Quant/2nd Derivative Max for New Subset 1	160621_1691881_2_Abs Quant/2nd Derivative Max for New Subset 1	A2	55	NA	NA		0	B2	55	NA	NA		0	C2	55	NA	NA		0	F2	34.8126247289089	NA	NA		0	G2	34.7548735787431	NA	NA		0	H2	18.9863438589165	NA	NA		0	T pos 10/28	E12	32.905211405676	NA	NA		0	E11	55	NA
Abs Quant/2nd Derivative Max for New Subset 1	160707_Abs Quant/2nd Derivative Max for New Subset 1	160707_1 870 891_Abs Quant/2nd Derivative Max for New Subset 1	160707_1870891_10_Abs Quant/2nd Derivative Max for New Subset 1	A10	55	NA	NA		0	B10	55	NA	NA		0	C10	55	NA	NA		0	F10	33.2677533277712	NA	NA		0	G10	35.0907658808332	NA	NA		0	H10	25.5912004667403	NA	NA		0	T pos 11/5	E12	31.8663101844038	NA	NA		0	E11	55	NA
Abs Quant/2nd Derivative Max for New Subset 1	161220_Abs Quant/2nd Derivative Max for New Subset 1	161220_3 520 848_Abs Quant/2nd Derivative Max for New Subset 1	161220_3520848_9_Abs Quant/2nd Derivative Max for New Subset 1	A9	55	NA	NA		0	B9	55	NA	NA		0	C9	55	NA	NA		0	F9	36.5236638657815	NA	NA		0	G9	34.0394283420109	NA	NA		0	H9	23.664330118499	NA	NA		0	T pos TPOS12/27	E12	34.0643117507155	NA	NA		0	E11	55	NA
Abs Quant/2nd Derivative Max for New Subset 1	160530_Abs Quant/2nd Derivative Max for New Subset 1	160530_1 472 757_Abs Quant/2nd Derivative Max for New Subset 1	160530_1472757_5_Abs Quant/2nd Derivative Max for New Subset 1	A5	55	NA	NA		0	B5	55	NA	NA		0	C5	55	NA	NA		0	F5	34.9456057496687	NA	NA		0	G5	36.5136831922986	NA	NA		0	H5	21.1103749961485	NA	NA		0	T pos 10/22	E12	34.5078109413566	NA	NA		0	E11	55	NA
Abs Quant/2nd Derivative Max for New Subset 1	160914_Abs Quant/2nd Derivative Max for New Subset 1	160914_2 561 748_Abs Quant/2nd Derivative Max for New Subset 1	160914_2561748_5_Abs Quant/2nd Derivative Max for New Subset 1	A5	55	NA	NA		0	B5	55	NA	NA		0	C5	55	NA	NA		0	F5	35.3273193895399	NA	NA		0	G5	33.180986404486	NA	NA		0	H5	29.0080477599588	NA	NA		0	T pos TPOS11/28	E12	33.2288264704683	NA	NA		0	E11	55	NA
Abs Quant/2nd Derivative Max for New Subset 1	160303_Abs Quant/2nd Derivative Max for New Subset 1	160303_603 064_Abs Quant/2nd Derivative Max for New Subset 1	160303_603064_2_Abs Quant/2nd Derivative Max for New Subset 1	A2	55	NA	NA		0	B2	55	NA	NA		0	C2	55	NA	NA		0	F2	34.1710643059369	NA	NA		0	G2	36.235852705893	NA	NA		0	H2	20.8075299289639	NA	NA		0	T pos 9/17	E12	32.9197755351734	NA	NA		0	E11	55	NA
Abs Quant/2nd Derivative Max for New Subset 1	161227_Abs Quant/2nd Derivative Max for New Subset 1	161227_3 610 950_Abs Quant/2nd Derivative Max for New Subset 1	161227_3610950_9_Abs Quant/2nd Derivative Max for New Subset 1	A9	55	NA	NA		0	B9	55	NA	NA		0	C9	55	NA	NA		0	F9	34.4916932822437	NA	NA		0	G9	37.1974638999249	NA	NA		0	H9	29.6819675140519	NA	NA		0	T pos TPOS13/1	E12	33.048965391507	NA	NA		0	E11	55	NA
Abs Quant/2nd Derivative Max for New Subset 1	161025_Abs Quant/2nd Derivative Max for New Subset 1	161025_2 980 904_Abs Quant/2nd Derivative Max for New Subset 1	161025_2980904_8_Abs Quant/2nd Derivative Max for New Subset 1	A8	55	NA	NA		0	B8	55	NA	NA		0	C8	55	NA	NA		0	F8	36.5211887886645	NA	NA		0	G8	36.5574381129408	NA	NA		0	H8	33.5939268299524	NA	NA		0	T pos TPOS12/11	E12	33.0158973793258	NA	NA		0	E11	55	NA
Abs Quant/2nd Derivative Max for New Subset 1	160218_Abs Quant/2nd Derivative Max for New Subset 1	160218_473 742_Abs Quant/2nd Derivative Max for New Subset 1	160218_473742_7_Abs Quant/2nd Derivative Max for New Subset 1	A7	55	NA	NA		0	B7	55	NA	NA		0	C7	55	NA	NA		0	F7	37.5553635318516	NA	NA		0	G7	34.8886893066239	NA	NA		0	H7	20.8064057536386	NA	NA		0	T pos 9/9	E12	34.0555388569097	NA	NA		0	E11	55	NA
Abs Quant/2nd Derivative Max for New Subset 1	160523_Abs Quant/2nd Derivative Max for New Subset 1	160523_1 393 445_Abs Quant/2nd Derivative Max for New Subset 1	160523_1393445_11_Abs Quant/2nd Derivative Max for New Subset 1	A11	55	NA	NA		0	B11	55	NA	NA		0	C11	55	NA	NA		0	F11	33.7091155330469	NA	NA		0	G11	35.908043486078	NA	NA		0	H11	32.9118262990834	NA	NA		0	T pos 10/19	E12	32.1283168979441	NA	NA		0	E11	55	NA
Abs Quant/2nd Derivative Max for New Subset 1	160811_Abs Quant/2nd Derivative Max for New Subset 1	160811_2 222 512_Abs Quant/2nd Derivative Max for New Subset 1	160811_2222512_11_Abs Quant/2nd Derivative Max for New Subset 1	A11	55	NA	NA		0	B11	55	NA	NA		0	C11	55	NA	NA		0	F11	36.4552946251936	NA	NA		0	G11	37.4200192426303	NA	NA		0	H11	18.2718835756552	NA	NA		0	T pos 11/17	E12	33.6813325375098	NA	NA		0	E11	55	NA
Abs Quant/2nd Derivative Max for New Subset 1	160209_Abs Quant/2nd Derivative Max for New Subset 1	160209_391 053_Abs Quant/2nd Derivative Max for New Subset 1	160209_391053_3_Abs Quant/2nd Derivative Max for New Subset 1	A3	55	NA	NA		0	B3	55	NA	NA		0	C3	55	NA	NA		0	F3	34.4667044344314	NA	NA		0	G3	37.8493174412415	NA	NA		0	H3	21.2581792263141	NA	NA		0	T pos 9/6	E12	32.9299935636495	NA	NA		0	E11	55	NA
Abs Quant/2nd Derivative Max for New Subset 1	160805_Abs Quant/2nd Derivative Max for New Subset 1	160805_2 170 849_Abs Quant/2nd Derivative Max for New Subset 1	160805_2170849_3_Abs Quant/2nd Derivative Max for New Subset 1	A3	55	NA	NA		0	B3	55	NA	NA		0	C3	55	NA	NA		0	F3	36.6015735599883	NA	NA		0	G3	34.6225404592787	NA	NA		0	H3	20.6391668844539	NA	NA		0	T pos 11/16	E12	33.6560631803304	NA	NA		0	E11	55	NA
Abs Quant/2nd Derivative Max for New Subset 1	160405_Abs Quant/2nd Derivative Max for New Subset 1	160405_950 681_Abs Quant/2nd Derivative Max for New Subset 1	160405_950681_6_Abs Quant/2nd Derivative Max for New Subset 1	A6	55	NA	NA		0	B6	55	NA	NA		0	C6	55	NA	NA		0	F6	35.0298817281048	NA	NA		0	G6	35.688701250675	NA	NA		0	H6	23.0521715125367	NA	NA		0	T pos 10/3	E12	33.2081001833225	NA	NA		0	E11	55	NA
Abs Quant/2nd Derivative Max for New Subset 1	160905_Abs Quant/2nd Derivative Max for New Subset 1	160905_2 442 662_Abs Quant/2nd Derivative Max for New Subset 1	160905_2442662_2_Abs Quant/2nd Derivative Max for New Subset 1	A2	34.1184727591668	NA	NA		0	B2	34.0270028577859	NA	NA		0	C2	34.6019921515095	NA	NA		0	F2	33.1095511008795	NA	NA		0	G2	32.8191072128736	NA	NA		0	H2	30.1737874584139	NA	NA		0	T pos 11/25	E12	32.1684047469955	NA	NA		0	E11	55	NA
Abs Quant/2nd Derivative Max for New Subset 1	160226_Abs Quant/2nd Derivative Max for New Subset 1	160226_551 253_Abs Quant/2nd Derivative Max for New Subset 1	160226_551253_4_Abs Quant/2nd Derivative Max for New Subset 1	A4	55	NA	NA		0	B4	55	NA	NA		0	C4	55	NA	NA		0	F4	34.8707024962581	NA	NA		0	G4	36.9420999262887	NA	NA		0	H4	33.0121654312945	NA	NA		0	T pos 9/14	E12	32.9468951201296	NA	NA		0	E11	55	NA
Abs Quant/2nd Derivative Max for New Subset 1	160913_Abs Quant/2nd Derivative Max for New Subset 1	160913_2 523 166_Abs Quant/2nd Derivative Max for New Subset 1	160913_2523166_4_Abs Quant/2nd Derivative Max for New Subset 1	A4	55	NA	NA		0	B4	55	NA	NA		0	C4	55	NA	NA		0	F4	34.1971726628665	NA	NA		0	G4	35.4420717421891	NA	NA		0	H4	21.9061004404531	NA	NA		0	T pos TPOS11/28	E12	32.8860265965264	NA	NA		0	E11	55	NA
Abs Quant/2nd Derivative Max for New Subset 1	160420_Abs Quant/2nd Derivative Max for New Subset 1	160420_1 091 816_Abs Quant/2nd Derivative Max for New Subset 1	160420_1091816_1_Abs Quant/2nd Derivative Max for New Subset 1	A1	55	NA	NA		0	B1	55	NA	NA		0	C1	55	NA	NA		0	F1	36.451694735576	NA	NA		0	G1	35.9878652343919	NA	NA		0	H1	21.0827932900252	NA	NA		0	T pos 10/9	E12	33.8077166136774	NA	NA		0	E11	55	NA
Abs Quant/2nd Derivative Max for New Subset 1	161229_Abs Quant/2nd Derivative Max for New Subset 1	161229_3 621 684_Abs Quant/2nd Derivative Max for New Subset 1	161229_3621684_8_Abs Quant/2nd Derivative Max for New Subset 1	A8	55	NA	NA		0	B8	55	NA	NA		0	C8	55	NA	NA		0	F8	36.1603696510811	NA	NA		0	G8	35.2081423803776	NA	NA		0	H8	21.0929016140947	NA	NA		0	T pos TPOS13/1	E12	33.4794065695095	NA	NA		0	E11	55	NA
Abs Quant/2nd Derivative Max for New Subset 1	160823_Abs Quant/2nd Derivative Max for New Subset 1	160823_2 322 424_Abs Quant/2nd Derivative Max for New Subset 1	160823_2322424_8_Abs Quant/2nd Derivative Max for New Subset 1	A8	55	NA	NA		0	B8	55	NA	NA		0	C8	55	NA	NA		0	F8	35.0693797043972	NA	NA		0	G8	36.4452175720654	NA	NA		0	H8	18.4584016619942	NA	NA		0	T pos 11/21	E12	33.2835834889797	NA	NA		0	E11	55	NA
Abs Quant/2nd Derivative Max for New Subset 1	160617_Abs Quant/2nd Derivative Max for New Subset 1	160617_1 683 204_Abs Quant/2nd Derivative Max for New Subset 1	160617_1683204_12_Abs Quant/2nd Derivative Max for New Subset 1	A12	55	NA	NA		0	B12	55	NA	NA		0	C12	55	NA	NA		0	F12	34.9815673903133	NA	NA		0	G12	35.0086946825721	NA	NA		0	H12	19.9519317309672	NA	NA		0	T pos 10/27	E12	34.486695055307	NA	NA		0	E11	55	NA
Abs Quant/2nd Derivative Max for New Subset 1	160922_Abs Quant/2nd Derivative Max for New Subset 1	160922_2 633 163_Abs Quant/2nd Derivative Max for New Subset 1	160922_2633163_6_Abs Quant/2nd Derivative Max for New Subset 1	A6	55	NA	NA		0	B6	55	NA	NA		0	C6	55	NA	NA		0	F6	36.1194957604434	NA	NA		0	G6	34.7713380222291	NA	NA		0	H6	18.9227611490032	NA	NA		0	T pos TPOS12/2	E12	32.6474939496168	NA	NA		0	E11	55	NA
Abs Quant/2nd Derivative Max for New Subset 1	161209_Abs Quant/2nd Derivative Max for New Subset 1	161209_3 413 494_Abs Quant/2nd Derivative Max for New Subset 1	161209_3413494_4_Abs Quant/2nd Derivative Max for New Subset 1	A4	55	NA	NA		0	B4	55	NA	NA		0	C4	55	NA	NA		0	F4	34.888052919958	NA	NA		0	G4	34.8564907795654	NA	NA		0	H4	20.9604583352726	NA	NA		0	T pos TPOS12/24	E12	33.7829002258727	NA	NA		0	E11	55	NA
Abs Quant/2nd Derivative Max for New Subset 1	161014_Abs Quant/2nd Derivative Max for New Subset 1	161014_2 852 984_Abs Quant/2nd Derivative Max for New Subset 1	161014_2852984_2_Abs Quant/2nd Derivative Max for New Subset 1	A2	55	NA	NA		0	B2	55	NA	NA		0	C2	55	NA	NA		0	F2	33.7633449954344	NA	NA		0	G2	35.0059395144813	NA	NA		0	H2	19.6726834593118	NA	NA		0	T pos TPOS12/10	E12	34.1580393050146	NA	NA		0	E11	55	NA
Abs Quant/2nd Derivative Max for New Subset 1	160307_Abs Quant/2nd Derivative Max for New Subset 1	160307_622 714_Abs Quant/2nd Derivative Max for New Subset 1	160307_622714_12_Abs Quant/2nd Derivative Max for New Subset 1	A12	55	NA	NA		0	B12	55	NA	NA		0	C12	55	NA	NA		0	F12	37.9763901380756	NA	NA		0	G12	34.4119653876144	NA	NA		0	H12	29.943256449334	NA	NA		0	T pos 9/18	E12	32.8685368471503	NA	NA		0	E11	55	NA
Abs Quant/2nd Derivative Max for New Subset 1	160914_Abs Quant/2nd Derivative Max for New Subset 1	160914_2 561 779_Abs Quant/2nd Derivative Max for New Subset 1	160914_2561779_6_Abs Quant/2nd Derivative Max for New Subset 1	A6	55	NA	NA		0	B6	55	NA	NA		0	C6	55	NA	NA		0	F6	37.2750936227014	NA	NA		0	G6	38.1025174028777	NA	NA		0	H6	23.6950339119261	NA	NA		0	T pos TPOS11/28	E12	33.2288264704683	NA	NA		0	E11	55	NA
Abs Quant/2nd Derivative Max for New Subset 1	161215_Abs Quant/2nd Derivative Max for New Subset 1	161215_3 483 265_Abs Quant/2nd Derivative Max for New Subset 1	161215_3483265_9_Abs Quant/2nd Derivative Max for New Subset 1	A9	55	NA	NA		0	B9	55	NA	NA		0	C9	55	NA	NA		0	F9	35.8778407140389	NA	NA		0	G9	34.4837406586026	NA	NA		0	H9	19.9895186245912	NA	NA		0	T pos TPOS12/26	E12	32.2212595877602	NA	NA		0	E11	55	NA
Abs Quant/2nd Derivative Max for New Subset 1	160107_Abs Quant/2nd Derivative Max for New Subset 1	160107_3 650 652_Abs Quant/2nd Derivative Max for New Subset 1	160107_3650652_2_Abs Quant/2nd Derivative Max for New Subset 1	A2	55	NA	NA		0	B2	55	NA	NA		0	C2	55	NA	NA		0	F2	34.667507807189	NA	NA		0	G2	35.923190600801	NA	NA		0	H2	17.0501981718105	NA	NA		0	T pos 8/20	E12	32.5071726130561	NA	NA		0	E11	55	NA
Abs Quant/2nd Derivative Max for New Subset 1	161109_Abs Quant/2nd Derivative Max for New Subset 1	161109_3 121 854_Abs Quant/2nd Derivative Max for New Subset 1	161109_3121854_1_Abs Quant/2nd Derivative Max for New Subset 1	A1	55	NA	NA		0	B1	55	NA	NA		0	C1	55	NA	NA		0	F1	35.564565237233	NA	NA		0	G1	36.4875969624992	NA	NA		0	H1	19.5653347350439	NA	NA		0	T pos TPOS12/16	E12	33.4150948318696	NA	NA		0	E11	55	NA
Abs Quant/2nd Derivative Max for New Subset 1	160601_Abs Quant/2nd Derivative Max for New Subset 1	160601_1 512 230_Abs Quant/2nd Derivative Max for New Subset 1	160601_1512230_11_Abs Quant/2nd Derivative Max for New Subset 1	A11	55	NA	NA		0	B11	55	NA	NA		0	C11	55	NA	NA		0	F11	55	NA	NA		0	G11	35.7039429532629	NA	NA		0	H11	19.04442535195	NA	NA		0	T pos 10/22	E12	33.4943989119315	NA	NA		0	E11	55	NA
Abs Quant/2nd Derivative Max for New Subset 1	160204_Abs Quant/2nd Derivative Max for New Subset 1	160204_332 980_Abs Quant/2nd Derivative Max for New Subset 1	160204_332980_9_Abs Quant/2nd Derivative Max for New Subset 1	A9	55	NA	NA		0	B9	55	NA	NA		0	C9	55	NA	NA		0	F9	33.1275997724023	NA	NA		0	G9	33.9483299801187	NA	NA		0	H9	18.6177630188813	NA	NA		0	T pos 9/4	E12	33.531834218852	NA	NA		0	E11	55	NA
Abs Quant/2nd Derivative Max for New Subset 1	160826_Abs Quant/2nd Derivative Max for New Subset 1	160826_2 371 594_Abs Quant/2nd Derivative Max for New Subset 1	160826_2371594_6_Abs Quant/2nd Derivative Max for New Subset 1	A6	55	NA	NA		0	B6	55	NA	NA		0	C6	55	NA	NA		0	F6	37.585265546206	NA	NA		0	G6	36.4582585977439	NA	NA		0	H6	17.1578749610955	NA	NA		0	T pos 11/22	E12	33.3090402986011	NA	NA		0	E11	55	NA
Abs Quant/2nd Derivative Max for New Subset 1	160104_Abs Quant/2nd Derivative Max for New Subset 1	160104_3 622 172_Abs Quant/2nd Derivative Max for New Subset 1	160104_3622172_9_Abs Quant/2nd Derivative Max for New Subset 1	A9	55	NA	NA		0	B9	55	NA	NA		0	C9	55	NA	NA		0	F9	37.4918947929772	NA	NA		0	G9	32.9333199815934	NA	NA		0	H9	22.2970831106707	NA	NA		0	T pos 8/18	E12	33.7854345941569	NA	NA		0	E11	55	NA
Abs Quant/2nd Derivative Max for New Subset 1	160329_Abs Quant/2nd Derivative Max for New Subset 1	160329_850 609_Abs Quant/2nd Derivative Max for New Subset 1	160329_850609_3_Abs Quant/2nd Derivative Max for New Subset 1	A3	55	NA	NA		0	B3	55	NA	NA		0	C3	55	NA	NA		0	F3	38.4721853898713	NA	NA		0	G3	35.7381860589397	NA	NA		0	H3	18.9904183512749	NA	NA		0	T pos 9/29	E12	37.1863123894109	NA	NA		0	E11	55	NA
Abs Quant/2nd Derivative Max for New Subset 1	160118_Abs Quant/2nd Derivative Max for New Subset 1	160118_131 020_Abs Quant/2nd Derivative Max for New Subset 1	160118_131020_11_Abs Quant/2nd Derivative Max for New Subset 1	A11	55	NA	NA		0	B11	55	NA	NA		0	C11	55	NA	NA		0	F11	36.2643111516493	NA	NA		0	G11	34.0360857359052	NA	NA		0	H11	22.5042270065155	NA	NA		0	T pos 8/25	E12	34.1457128979982	NA	NA		0	E11	55	NA
Abs Quant/2nd Derivative Max for New Subset 1	160526_Abs Quant/2nd Derivative Max for New Subset 1	160526_1 460 655_Abs Quant/2nd Derivative Max for New Subset 1	160526_1460655_12_Abs Quant/2nd Derivative Max for New Subset 1	A12	55	NA	NA		0	B12	55	NA	NA		0	C12	55	NA	NA		0	F12	34.7278499732634	NA	NA		0	G12	36.1029325325907	NA	NA		0	H12	19.0465182699534	NA	NA		0	T pos 10/21	E12	32.7767995982454	NA	NA		0	E11	55	NA
Abs Quant/2nd Derivative Max for New Subset 1	160413_Abs Quant/2nd Derivative Max for New Subset 1	160413_1 023 759_Abs Quant/2nd Derivative Max for New Subset 1	160413_1023759_10_Abs Quant/2nd Derivative Max for New Subset 1	A10	55	NA	NA		0	B10	55	NA	NA		0	C10	55	NA	NA		0	F10	37.4001333430198	NA	NA		0	G10	35.0981543924722	NA	NA		0	H10	17.478704545742	NA	NA		0	T pos 10/6	E12	33.4835716684419	NA	NA		0	E11	55	NA
Abs Quant/2nd Derivative Max for New Subset 1	160728_Abs Quant/2nd Derivative Max for New Subset 1	160728_2 082 958_Abs Quant/2nd Derivative Max for New Subset 1	160728_2082958_4_Abs Quant/2nd Derivative Max for New Subset 1	A4	55	NA	NA		0	B4	55	NA	NA		0	C4	55	NA	NA		0	F4	38.0231700069472	NA	NA		0	G4	37.9531566474934	NA	NA		0	H4	17.1662654364689	NA	NA		0	T pos 11/12	E12	33.7214760486395	NA	NA		0	E11	55	NA
Abs Quant/2nd Derivative Max for New Subset 1	160726_Abs Quant/2nd Derivative Max for New Subset 1	160726_2 072 192_Abs Quant/2nd Derivative Max for New Subset 1	160726_2072192_11_Abs Quant/2nd Derivative Max for New Subset 1	A11	55	NA	NA		0	B11	55	NA	NA		0	C11	55	NA	NA		0	F11	35.7967105860958	NA	NA		0	G11	33.7046177514971	NA	NA		0	H11	23.233819231119	NA	NA		0	T pos 11/12	E12	32.0988184317794	NA	NA		0	E11	55	NA
Abs Quant/2nd Derivative Max for New Subset 1	160726_Abs Quant/2nd Derivative Max for New Subset 1	160726_2 070 764_Abs Quant/2nd Derivative Max for New Subset 1	160726_2070764_5_Abs Quant/2nd Derivative Max for New Subset 1	A5	55	NA	NA		0	B5	55	NA	NA		0	C5	55	NA	NA		0	F5	34.6889896553061	NA	NA		0	G5	35.587696684772	NA	NA		0	H5	18.5209972113139	NA	NA		0	T pos 11/12	E12	32.0988184317794	NA	NA		0	E11	55	NA
Abs Quant/2nd Derivative Max for New Subset 1	160310_Abs Quant/2nd Derivative Max for New Subset 1	160310_673 101_Abs Quant/2nd Derivative Max for New Subset 1	160310_673101_1_Abs Quant/2nd Derivative Max for New Subset 1	A1	55	NA	NA		0	B1	55	NA	NA		0	C1	55	NA	NA		0	F1	34.9911429641072	NA	NA		0	G1	36.20155644895	NA	NA		0	H1	20.2628748963799	NA	NA		0	T pos 9/21	E12	32.7570091812442	NA	NA		0	E11	55	NA
Abs Quant/2nd Derivative Max for New Subset 1	160920_Abs Quant/2nd Derivative Max for New Subset 1	160920_2 632 438_Abs Quant/2nd Derivative Max for New Subset 1	160920_2632438_9_Abs Quant/2nd Derivative Max for New Subset 1	A9	55	NA	NA		0	B9	55	NA	NA		0	C9	55	NA	NA		0	F9	35.5050613134733	NA	NA		0	G9	35.7645614118319	NA	NA		0	H9	23.955522372173	NA	NA		0	T pos TPOS12/1	E12	31.9434015216614	NA	NA		0	E11	55	NA
Abs Quant/2nd Derivative Max for New Subset 1	160315_Abs Quant/2nd Derivative Max for New Subset 1	160315_702 378_Abs Quant/2nd Derivative Max for New Subset 1	160315_702378_4_Abs Quant/2nd Derivative Max for New Subset 1	A4	55	NA	NA		0	B4	55	NA	NA		0	C4	55	NA	NA		0	F4	33.870038204275	NA	NA		0	G4	33.6605237348733	NA	NA		0	H4	20.9438693354649	NA	NA		0	T pos 9/23	E12	32.9773253412803	NA	NA		0	E11	55	NA
Abs Quant/2nd Derivative Max for New Subset 1	160202_Abs Quant/2nd Derivative Max for New Subset 1	160202_293 112_Abs Quant/2nd Derivative Max for New Subset 1	160202_293112_5_Abs Quant/2nd Derivative Max for New Subset 1	A5	55	NA	NA		0	B5	55	NA	NA		0	C5	55	NA	NA		0	F5	34.5307613632334	NA	NA		0	G5	34.0504512438368	NA	NA		0	H5	22.495363942681	NA	NA		0	T pos 9/3	E12	55	NA	NA		0	E11	55	NA
Abs Quant/2nd Derivative Max for New Subset 1	160115bis_Abs Quant/2nd Derivative Max for New Subset 1	160115bis_120 795_Abs Quant/2nd Derivative Max for New Subset 1	160115bis_120795_10_Abs Quant/2nd Derivative Max for New Subset 1	A10	55	NA	NA		0	B10	55	NA	NA		0	C10	55	NA	NA		0	F10	35.0096739895204	NA	NA		0	G10	35.7182190336558	NA	NA		0	H10	20.2289845943906	NA	NA		0	T pos 8/24	E12	33.2300340607399	NA	NA		0	E11	55	NA
Abs Quant/2nd Derivative Max for New Subset 1	161227_Abs Quant/2nd Derivative Max for New Subset 1	161227_3 582 013_Abs Quant/2nd Derivative Max for New Subset 1	161227_3582013_5_Abs Quant/2nd Derivative Max for New Subset 1	A5	55	NA	NA		0	B5	55	NA	NA		0	C5	55	NA	NA		0	F5	33.8082129458153	NA	NA		0	G5	35.4425534443663	NA	NA		0	H5	32.6966169588538	NA	NA		0	T pos TPOS13/1	E12	33.048965391507	NA	NA		0	E11	55	NA
Abs Quant/2nd Derivative Max for New Subset 1	160310_Abs Quant/2nd Derivative Max for New Subset 1	160310_673 144_Abs Quant/2nd Derivative Max for New Subset 1	160310_673144_2_Abs Quant/2nd Derivative Max for New Subset 1	A2	55	NA	NA		0	B2	55	NA	NA		0	C2	55	NA	NA		0	F2	34.4909365217731	NA	NA		0	G2	33.1410735466721	NA	NA		0	H2	55	NA	NA		0	T pos 9/21	E12	32.7570091812442	NA	NA		0	E11	55	NA
Abs Quant/2nd Derivative Max for New Subset 1	161227_Abs Quant/2nd Derivative Max for New Subset 1	161227_3 611 350_Abs Quant/2nd Derivative Max for New Subset 1	161227_3611350_11_Abs Quant/2nd Derivative Max for New Subset 1	A11	55	NA	NA		0	B11	55	NA	NA		0	C11	55	NA	NA		0	F11	36.9372782965991	NA	NA		0	G11	33.1870555923139	NA	NA		0	H11	32.9523165585598	NA	NA		0	T pos TPOS13/1	E12	33.048965391507	NA	NA		0	E11	55	NA
Abs Quant/2nd Derivative Max for New Subset 1	161006_Abs Quant/2nd Derivative Max for New Subset 1	161006_2 781 709_Abs Quant/2nd Derivative Max for New Subset 1	161006_2781709_7_Abs Quant/2nd Derivative Max for New Subset 1	A7	55	NA	NA		0	B7	55	NA	NA		0	C7	55	NA	NA		0	F7	36.0952579761521	NA	NA		0	G7	34.7143838234484	NA	NA		0	H7	18.2685938711254	NA	NA		0	T pos TPOS12/6	E12	35.0948287160137	NA	NA		0	E11	55	NA
Abs Quant/2nd Derivative Max for New Subset 1	160401_Abs Quant/2nd Derivative Max for New Subset 1	160401_893 891_Abs Quant/2nd Derivative Max for New Subset 1	160401_893891_5_Abs Quant/2nd Derivative Max for New Subset 1	A5	55	NA	NA		0	B5	55	NA	NA		0	C5	55	NA	NA		0	F5	36.7976935112205	NA	NA		0	G5	35.617240765431	NA	NA		0	H5	20.1351562027657	NA	NA		0	T pos 10/2	E12	33.4203521498705	NA	NA		0	E11	55	NA
Abs Quant/2nd Derivative Max for New Subset 1	161025_Abs Quant/2nd Derivative Max for New Subset 1	161025_2 980 863_Abs Quant/2nd Derivative Max for New Subset 1	161025_2980863_7_Abs Quant/2nd Derivative Max for New Subset 1	A7	55	NA	NA		0	B7	55	NA	NA		0	C7	55	NA	NA		0	F7	36.2826411451913	NA	NA		0	G7	35.4724233729445	NA	NA		0	H7	25.7314672276999	NA	NA		0	T pos TPOS12/11	E12	33.0158973793258	NA	NA		0	E11	55	NA
Abs Quant/2nd Derivative Max for New Subset 1	160112_Abs Quant/2nd Derivative Max for New Subset 1	160112_61 313_Abs Quant/2nd Derivative Max for New Subset 1	160112_61313_8_Abs Quant/2nd Derivative Max for New Subset 1	A8	55	NA	NA		0	B8	55	NA	NA		0	C8	55	NA	NA		0	F8	37.968435608727	NA	NA		0	G8	33.8912375658694	NA	NA		0	H8	18.8236845039822	NA	NA		0	T pos 8/22	E12	33.6195102429537	NA	NA		0	E11	55	NA
Abs Quant/2nd Derivative Max for New Subset 1	160728_Abs Quant/2nd Derivative Max for New Subset 1	160728_2 083 177_Abs Quant/2nd Derivative Max for New Subset 1	160728_2083177_7_Abs Quant/2nd Derivative Max for New Subset 1	A7	55	NA	NA		0	B7	55	NA	NA		0	C7	55	NA	NA		0	F7	36.4536541982881	NA	NA		0	G7	37.9666701846567	NA	NA		0	H7	17.2075101642798	NA	NA		0	T pos 11/12	E12	33.7214760486395	NA	NA		0	E11	55	NA
Abs Quant/2nd Derivative Max for New Subset 1	161108_Abs Quant/2nd Derivative Max for New Subset 1	161108_3 092 879_Abs Quant/2nd Derivative Max for New Subset 1	161108_3092879_9_Abs Quant/2nd Derivative Max for New Subset 1	A9	55	NA	NA		0	B9	55	NA	NA		0	C9	55	NA	NA		0	F9	34.1508534512982	NA	NA		0	G9	37.1060100023879	NA	NA		0	H9	19.4535937168193	NA	NA		0	T pos TPOS12/15	E12	32.7079991646878	NA	NA		0	E11	55	NA
Abs Quant/2nd Derivative Max for New Subset 1	161213_Abs Quant/2nd Derivative Max for New Subset 1	161213_3 433 017_Abs Quant/2nd Derivative Max for New Subset 1	161213_3433017_3_Abs Quant/2nd Derivative Max for New Subset 1	A3	55	NA	NA		0	B3	55	NA	NA		0	C3	55	NA	NA		0	F3	33.7214740817466	NA	NA		0	G3	35.8279835062625	NA	NA		0	H3	19.801432975907	NA	NA		0	T pos TPOS12/24	E12	34.8006546503253	NA	NA		0	E11	55	NA
Abs Quant/2nd Derivative Max for New Subset 1	160307 ter_Abs Quant/2nd Derivative Max for New Subset 1	160307 ter_632 777_Abs Quant/2nd Derivative Max for New Subset 1	160307 ter_632777_9_Abs Quant/2nd Derivative Max for New Subset 1	A9	55	NA	NA		0	B9	55	NA	NA		0	C9	55	NA	NA		0	F9	35.1346735742342	NA	NA		0	G9	35.0240218754147	NA	NA		0	H9	19.2496107217108	NA	NA		0	T pos9/19	E12	32.2395897913047	NA	NA		0	E11	55	NA
Abs Quant/2nd Derivative Max for New Subset 1	160316_Abs Quant/2nd Derivative Max for New Subset 1	160316_742 328_Abs Quant/2nd Derivative Max for New Subset 1	160316_742328_8_Abs Quant/2nd Derivative Max for New Subset 1	A8	55	NA	NA		0	B8	55	NA	NA		0	C8	55	NA	NA		0	F8	35.0916629472838	NA	NA		0	G8	35.778823140844	NA	NA		0	H8	24.5200639960411	NA	NA		0	T pos 9/24	E12	33.0725952693577	NA	NA		0	E11	55	NA
Abs Quant/2nd Derivative Max for New Subset 1	160209_Abs Quant/2nd Derivative Max for New Subset 1	160209_392 201_Abs Quant/2nd Derivative Max for New Subset 1	160209_392201_10_Abs Quant/2nd Derivative Max for New Subset 1	A10	55	NA	NA		0	B10	55	NA	NA		0	C10	55	NA	NA		0	F10	34.4308764830554	NA	NA		0	G10	34.4704753010309	NA	NA		0	H10	19.621343546805	NA	NA		0	T pos 9/6	E12	32.9299935636495	NA	NA		0	E11	55	NA
Abs Quant/2nd Derivative Max for New Subset 1	160205_Abs Quant/2nd Derivative Max for New Subset 1	160205_342 893_Abs Quant/2nd Derivative Max for New Subset 1	160205_342893_10_Abs Quant/2nd Derivative Max for New Subset 1	A10	55	NA	NA		0	B10	55	NA	NA		0	C10	55	NA	NA		0	F10	35.5729090663933	NA	NA		0	G10	37.9401785076809	NA	NA		0	H10	19.0073897181001	NA	NA		0	T pos 9/5	E12	33.3473171693832	NA	NA		0	E11	55	NA
Abs Quant/2nd Derivative Max for New Subset 1	161109_Abs Quant/2nd Derivative Max for New Subset 1	161109_3 122 384_Abs Quant/2nd Derivative Max for New Subset 1	161109_3122384_3_Abs Quant/2nd Derivative Max for New Subset 1	A3	55	NA	NA		0	B3	55	NA	NA		0	C3	55	NA	NA		0	F3	38.6868092816581	NA	NA		0	G3	34.6166728342976	NA	NA		0	H3	20.18493795564	NA	NA		0	T pos TPOS12/16	E12	33.4150948318696	NA	NA		0	E11	55	NA
Abs Quant/2nd Derivative Max for New Subset 1	160307 ter_Abs Quant/2nd Derivative Max for New Subset 1	160307 ter_623 172_Abs Quant/2nd Derivative Max for New Subset 1	160307 ter_623172_3_Abs Quant/2nd Derivative Max for New Subset 1	A3	55	NA	NA		0	B3	55	NA	NA		0	C3	55	NA	NA		0	F3	33.4124349754982	NA	NA		0	G3	33.5358622954612	NA	NA		0	H3	29.8220914980647	NA	NA		0	T pos9/19	E12	32.2395897913047	NA	NA		0	E11	55	NA
Abs Quant/2nd Derivative Max for New Subset 1	161108_Abs Quant/2nd Derivative Max for New Subset 1	161108_3 081 027_Abs Quant/2nd Derivative Max for New Subset 1	161108_3081027_5_Abs Quant/2nd Derivative Max for New Subset 1	A5	55	NA	NA		0	B5	55	NA	NA		0	C5	55	NA	NA		0	F5	36.5603270462786	NA	NA		0	G5	36.2665617904612	NA	NA		0	H5	18.7509409870526	NA	NA		0	T pos TPOS12/15	E12	32.7079991646878	NA	NA		0	E11	55	NA
Abs Quant/2nd Derivative Max for New Subset 1	160112_Abs Quant/2nd Derivative Max for New Subset 1	160112_53 231_Abs Quant/2nd Derivative Max for New Subset 1	160112_53231_4_Abs Quant/2nd Derivative Max for New Subset 1	A4	55	NA	NA		0	B4	55	NA	NA		0	C4	55	NA	NA		0	F4	34.1993150039048	NA	NA		0	G4	33.0320073500021	NA	NA		0	H4	19.6315395914203	NA	NA		0	T pos 8/22	E12	33.6195102429537	NA	NA		0	E11	55	NA
Abs Quant/2nd Derivative Max for New Subset 1	160404_Abs Quant/2nd Derivative Max for New Subset 1	160404_912 277_Abs Quant/2nd Derivative Max for New Subset 1	160404_912277_8_Abs Quant/2nd Derivative Max for New Subset 1	A8	55	NA	NA		0	B8	55	NA	NA		0	C8	55	NA	NA		0	F8	45	NA	NA	>	0	G8	36.5349297001524	NA	NA		0	H8	20.2782206377062	NA	NA		0	T pos 10/3	E12	33.8390233712072	NA	NA		0	E11	55	NA
Abs Quant/2nd Derivative Max for New Subset 1	160923_Abs Quant/2nd Derivative Max for New Subset 1	160923_2 651 909_Abs Quant/2nd Derivative Max for New Subset 1	160923_2651909_10_Abs Quant/2nd Derivative Max for New Subset 1	A10	33.436508221101	NA	NA		0	B10	34.0787386879614	NA	NA		0	C10	33.612725137761	NA	NA		0	F10	33.4253062183746	NA	NA		0	G10	33.6075810862592	NA	NA		0	H10	20.0329449216027	NA	NA		0	T pos TPOS12/2	E12	34.5839875723987	NA	NA		0	E11	55	NA
[truncated: 1,332 more rows]
[truncated: 83 more columns]

## Sheet: Toxoplasma PCR-WBC
Experiment.Name.x	Analysis.Name.x	PlateName.x	Expe_Analysis_Name.x	Expe_Analysis_Name_m.x	Position_A.x	CrossingPoint_A.x	Concentration_A.x	Standard_A.x	StatusCodes_A.x	CpUncertain_A.x	Position_B.x	CrossingPoint_B.x	Concentration_B.x	Standard_B.x	StatusCodes_B.x	CpUncertain_B.x	Position_C.x	CrossingPoint_C.x	Concentration_C.x	Standard_C.x	StatusCodes_C.x	CpUncertain_C.x	Position_F.x	CrossingPoint_F.x	Concentration_F.x	Standard_F.x	StatusCodes_F.x	CpUncertain_F.x	Position_G.x	CrossingPoint_G.x	Concentration_G.x	Standard_G.x	StatusCodes_G.x	CpUncertain_G.x	Position_H.x	CrossingPoint_H.x	Concentration_H.x	Standard_H.x	StatusCodes_H.x	CpUncertain_H.x	SampleName_PC.x	Position_PC.x	CrossingPoint_PC.x	Concentration_PC.x	Standard_PC.x	StatusCodes_PC.x	CpUncertain_PC.x	Position_NC.x	CrossingPoint_NC.x
[truncated: 1,690 more rows]
[truncated: 95 more columns]

[truncated: 1 more sheets: Pneumocystis PCR]
